# Supplementary material for: Oxygen-binding proteins aid oxygen diffusion to enhance fitness of a yeast model of multicellularity
Source: PLoS Biol. 2025 Jan 30;23(1):e3002975. doi: 10.1371/journal.pbio.3002975 (PMC11781632; doi:10.1371/journal.pbio.3002975)
Supplement: S1 Data — (XLSX) [file pbio.3002975.s001.xlsx]

## Sheet: Fig1B
Low oxygen treatment							Supplemental oxygen treatment							One-way ANOVA
Group	Treatment	Diffusion	Proportion	Cluster Radii	Cluster Area		Group	Treatment	Diffusion	Proportion	Cluster Radii	Cluster Area		Treatment	p-value	significance notation
GOB8	Low	26.3036	0.407875	44.4223	6196.29		GOB8	Supplemental	25.4145	0.619027	66.7094	13973.5		Low O2	3.36e-05	****
GOB8	Low	23.9262	0.451184	43.5961	5967.94		GOB8	Supplemental	44.8129	0.202241	56.1734	9908.12		Low O2	0.000522	***
GOB8	Low	23.0963	0.463419	43.0435	5817.61		GOB8	Supplemental	32.2169	0.382777	52.1964	8554.83		Low O2	0.928	ns
GOB8	Low	27.2362	0.326868	40.4619	5140.7		GOB8	Supplemental	25.8912	0.448474	46.9446	6919.92		Supplemental O2	0.738	ns
GOB8	Low	22.9196	0.590365	55.9513	9829.92		GOB8	Supplemental	23.5823	0.548302	52.2081	8558.67		Supplemental O2	0.953	ns
GOB8	Low	11.5084	0.791005	55.0657	9521.19		GOB8	Supplemental	20.9455	0.568714	48.5651	7405.91		Supplemental O2	0.479	ns
GOB8	Low	9.20519	0.513441	18.919	1123.89		GOB8	Supplemental	30.9805	0.355051	48.0355	7245.27
GOB8	Low	13.2108	0.474045	25.1177	1981.02		GOB8	Supplemental	29.3552	0.374807	46.9538	6922.62
GOB8	Low	14.9241	0.44846	27.0589	2299.06		GOB8	Supplemental	22.4301	0.508363	45.6234	6535.9
GOB8	Low	13.0997	0.537831	28.344	2522.62		GOB8	Supplemental	14.7956	0.639601	41.0533	5292.07
GOB8	Low	15.0502	0.530377	32.0475	3224.9		GOB8	Supplemental	18.2371	0.62427	48.5379	7397.6
GOB8	Low	22.2422	0.434894	39.3594	4864.36		GOB8	Supplemental	23.5924	0.374647	37.7265	4469.13
GOB8	Low	10.9964	0.621444	29.0482	2649.52		GOB8	Supplemental	40.7229	0.283388	56.8271	10140
GOB8	Low	23.8725	0.445351	43.0407	5816.85		GOB8	Supplemental	23.3129	0.590995	56.9989	10201.5
GOB8	Low	22.4878	0.462648	41.8493	5499.28		GOB8	Supplemental	22.605	0.541607	49.3135	7635.91
GOB8	Low	14.9751	0.564663	34.3989	3715.51		GOB8	Supplemental	41.7789	0.163916	49.9697	7840.5
GOB8	Low	23.3581	0.465544	43.7044	5997.65		GOB8	Supplemental	25.4914	0.41728	43.7455	6008.92
GOB8	Low	16.6013	0.552714	37.1157	4325.58		GOB8	Supplemental	17.4921	0.628646	47.1036	6966.87
GOB8	Low	9.47523	0.690039	30.5691	2934.23		GOB8	Supplemental	10.687	0.770083	46.4821	6784.24
GOB8	Low	17.2107	0.552224	38.4359	4638.79		GOB8	Supplemental	24.4604	0.483883	47.3932	7052.79
GOB8	Low	12.5511	0.633737	34.2681	3687.3		MyoH	Supplemental	12.7833	0.699104	42.484	5667.35
GOB8	Low	10.2681	0.681864	32.2757	3271		MyoH	Supplemental	27.9785	0.345154	42.7254	5731.94
GOB8	Low	14.641	0.601215	36.714	4232.47		MyoH	Supplemental	25.8559	0.438242	46.0268	6651.99
GOB8	Low	11.5305	0.657438	33.6595	3557.51		MyoH	Supplemental	34.2111	0.281011	47.5822	7109.18
GOB8	Low	20.4482	0.521663	42.7486	5738.16		MyoH	Supplemental	19.9168	0.55746	45.0057	6360.11
GOB8	Low	21.5834	0.510207	44.0665	6097.42		MyoH	Supplemental	16.5579	0.68786	53.0464	8835.73
GOB8	Low	15.7089	0.588879	38.2099	4584.38		MyoH	Supplemental	19.2552	0.627213	51.6521	8377.34
GOB8	Low	19.5076	0.546882	43.052	5819.92		MyoH	Supplemental	22.1409	0.546714	48.8453	7491.61
GOB8	Low	13.0308	0.655404	37.8147	4490.05		MyoH	Supplemental	31.1994	0.276008	43.0936	5831.16
GOB8	Low	17.6992	0.586993	42.8544	5766.61		MyoH	Supplemental	15.5762	0.502617	31.3163	3079.43
GOB8	Low	13.5123	0.652463	38.8802	4746.63		MyoH	Supplemental	25.9769	0.192525	32.1705	3249.72
GOB8	Low	16.485	0.606945	41.9407	5523.32		MyoH	Supplemental	17.3185	0.742021	67.1312	14150.7
GOB8	Low	19.7378	0.565393	45.4152	6476.38		MyoH	Supplemental	31.6484	0.431389	55.6591	9727.51
GOB8	Low	26.4561	0.50421	53.3615	8940.98		MyoH	Supplemental	27.4331	0.450423	49.9169	7823.92
GOB8	Low	31.927	0.458124	58.9193	10900.5		MyoH	Supplemental	28.1278	0.357219	43.7595	6012.77
GOB8	Low	16.6566	0.618403	43.6498	5982.65		MyoH	Supplemental	26.2794	0.550684	58.4877	10741.4
GOB8	Low	12.9164	0.683062	40.7535	5215.07		MyoH	Supplemental	33.8625	0.224557	43.6686	5987.8
GOB8	Low	18.4711	0.605238	46.7905	6874.55		MyoH	Supplemental	29.9252	0.234668	39.101	4800.7
GOB8	Low	14.6688	0.664524	43.7253	6003.36		MyoH	Supplemental	38.2283	0.268427	52.2549	8574
GOB8	Low	21.8227	0.580734	52.0498	8506.84		MyoH	Supplemental	13.3457	0.659575	39.2031	4825.81
GOB8	Low	24.6653	0.553472	55.2379	9580.85		MyoH	Supplemental	19.3082	0.501332	38.7194	4707.47
GOB8	Low	10.7253	0.743576	41.8265	5493.3		MyoH	Supplemental	23.9516	0.270895	32.8507	3388.58
GOB8	Low	9.9536	0.758757	41.2597	5345.42		MyoH	Supplemental	21.9466	0.550406	48.8142	7482.09
GOB8	Low	8.14081	0.794322	39.5804	4919.16		MyoH	Supplemental	29.5089	0.417683	50.675	8063.4
GOB8	Low	8.93896	0.787469	42.0596	5554.69		MyoH	Supplemental	14.4989	0.722758	52.2969	8587.8
GOB8	Low	16.0395	0.674839	49.3279	7640.38		MyoH	Supplemental	34.7668	0.191783	43.0167	5810.36
GOB8	Low	24.7131	0.576251	58.32	10679.8		MyoH	Supplemental	19.0053	0.320224	27.9582	2454.42
GOB8	Low	7.54996	0.816823	41.2167	5334.27		MyoH	Supplemental	18.4309	0.536156	39.7352	4957.71
GOB8	Low	12.5618	0.730161	46.553	6804.94		MyoH	Supplemental	27.4284	0.484292	53.186	8882.27
GOB8	Low	8.21972	0.807882	42.7848	5747.88		MyoH	Supplemental	17.9503	0.55569	40.4004	5125.08
GOB8	Low	12.5211	0.737412	47.6833	7139.42		MyoH	Supplemental	26.1858	0.280305	36.3846	4156.86
GOB8	Low	9.06889	0.798231	44.947	6343.53		MyoH	Supplemental	17.3897	0.596287	43.0743	5825.95
GOB8	Low	11.6641	0.755622	47.7297	7153.3		MyoH	Supplemental	20.5546	0.571275	47.9436	7217.58
GOB8	Low	12.0761	0.765066	51.4023	8296.49		MyoH	Supplemental	27.4873	0.247632	36.5344	4191.16
GOB8	Low	18.9831	0.680143	59.3488	11059.9		MyoH	Supplemental	16.2606	0.537405	35.1509	3879.75
GOB8	Low	6.08022	0.870576	46.9791	6930.09		MyoH	Supplemental	30.4059	0.388665	49.7369	7767.6
GOB8	Low	7.2246	0.860646	51.8434	8439.49		MyoH	Supplemental	14.5739	0.746201	57.423	10353.8
GOB8	Low	9.43154	0.861241	67.9709	14506.9		MyoH	Supplemental	18.9046	0.347378	28.9671	2634.75
GOB8	Low	17.4548	0.675976	53.8688	9111.81		MyoH	Supplemental	22.8854	0.31068	33.2	3461.04
MyoH	Low	15.2596	0.658297	44.6574	6262.04		MyoH	Supplemental	24.5747	0.34395	37.4585	4405.85
MyoH	Low	22.9457	0.295524	32.5713	3331.19		MyoH	Supplemental	53.9762	0.147493	63.3147	12587.5
MyoH	Low	22.2179	0.399498	36.9988	4298.38		MyoH	Supplemental	20.7996	0.615459	54.0895	9186.63
MyoH	Low	16.1996	0.702712	54.4912	9323.58		MyoG	Supplemental	31.6706	0.19748	39.464	4890.25
MyoH	Low	17.0841	0.524797	35.9511	4058.4		MyoG	Supplemental	19.9329	0.522411	41.7366	5469.7
MyoH	Low	21.3954	0.459542	39.5876	4920.93		MyoG	Supplemental	30.4931	0.34609	46.632	6828.07
MyoH	Low	24.0406	0.477679	46.0266	6651.92		MyoG	Supplemental	27.5447	0.376847	44.2021	6135.01
MyoH	Low	27.9961	0.268104	38.2515	4594.39		MyoG	Supplemental	32.1646	0.367993	50.8928	8132.83
MyoH	Low	15.868	0.611371	40.8306	5234.81		MyoG	Supplemental	35.3544	0.248667	47.0556	6952.67
MyoH	Low	17.519	0.603981	44.2377	6144.9		MyoG	Supplemental	15.2308	0.768536	65.8017	13595.8
MyoH	Low	22.1621	0.627592	59.5102	11120.2		MyoG	Supplemental	20.707	0.451348	37.7415	4472.68
MyoH	Low	16.9957	0.442879	30.5063	2922.18		MyoG	Supplemental	22.9169	0.586366	55.4039	9638.52
MyoH	Low	26.1821	0.334684	39.3529	4862.77		MyoG	Supplemental	26.8986	0.422518	46.5791	6812.6
MyoH	Low	28.4357	0.400431	47.4269	7062.84		MyoG	Supplemental	20.6208	0.598099	51.3082	8266.14
MyoH	Low	14.1396	0.403989	23.7237	1767.23		MyoG	Supplemental	22.3403	0.410832	37.9183	4514.69
MyoH	Low	14.7424	0.68874	47.3636	7044.01		MyoG	Supplemental	18.6673	0.558567	42.2879	5615.16
MyoH	Low	12.4282	0.689436	40.018	5028.53		MyoG	Supplemental	44.5442	0.390304	73.0597	16760.4
MyoH	Low	25.9484	0.392183	42.6912	5722.77		MyoG	Supplemental	37.4707	0.425457	65.2182	13355.7
MyoH	Low	12.6571	0.666096	37.9064	4511.85		MyoG	Supplemental	26.2087	0.484016	50.7937	8101.19
MyoH	Low	15.15	0.612349	39.0815	4795.93		MyoG	Supplemental	28.5009	0.358862	44.4535	6205.01
MyoH	Low	15.5115	0.743127	60.3859	11449.9		MyoG	Supplemental	32.9738	0.242165	43.5106	5944.55
MyoH	Low	20.6892	0.524938	43.5505	5955.46		MyoG	Supplemental	22.5121	0.594915	55.5737	9697.68
MyoH	Low	29.1418	0.494633	57.6646	10441.2		MyoG	Supplemental	30.5457	0.33406	45.8685	6606.31
MyoH	Low	16.4766	0.696755	54.3342	9269.93		MyoG	Supplemental	14.547	0.615558	37.8392	4495.88
MyoH	Low	19.8971	0.568197	46.0792	6667.12		MyoG	Supplemental	21.7502	0.592945	53.4332	8965.03
MyoH	Low	18.9816	0.494525	37.5521	4427.9		MyoG	Supplemental	26.8248	0.208571	33.8941	3607.26
MyoH	Low	16.6391	0.525943	35.0993	3868.36		MyoG	Supplemental	45.3896	0.279817	63.0251	12472.6
MyoH	Low	19.0568	0.36353	29.9414	2814.97		MyoG	Supplemental	29.7621	0.347382	45.6042	6530.39
MyoH	Low	14.7533	0.64091	41.0852	5300.29		MyoG	Supplemental	8.05491	0.804425	41.1858	5326.28
MyoH	Low	28.7466	0.295787	40.8209	5232.32
MyoH	Low	14.5633	0.663035	43.219	5865.15
MyoH	Low	14.0623	0.519309	29.2543	2687.26
MyoH	Low	10.7699	0.719417	38.3841	4626.28
MyoH	Low	15.7076	0.645328	44.2877	6158.81
MyoH	Low	22.4445	0.452339	40.9825	5273.83
MyoH	Low	16.7944	0.417846	28.8487	2613.26
MyoH	Low	18.2074	0.418445	31.3082	3077.83
MyoH	Low	19.3554	0.616792	50.5089	8010.6
MyoH	Low	26.3263	0.123664	30.0414	2833.8
MyoH	Low	21.2681	0.52063	44.3669	6180.84
MyoH	Low	25.0863	0.248016	33.3602	3494.51
MyoH	Low	23.4445	0.215284	29.8764	2802.77
MyoH	Low	22.1722	0.41573	37.9485	4521.87
MyoH	Low	29.1576	0.193978	36.1747	4109.03
MyoH	Low	32.494	0.220555	41.6887	5457.15
MyoH	Low	35.4263	0.162692	42.3098	5620.97
MyoH	Low	10.3072	0.693282	33.6047	3545.93
MyoH	Low	34.4806	0.156101	40.8587	5242.02
MyoH	Low	17.3022	0.552642	38.6763	4697
MyoH	Low	21.3639	0.22824	27.682	2406.16
MyoH	Low	25.4134	0.3135	37.0188	4303.03
MyoH	Low	28.5449	0.303043	40.9565	5267.15
MyoH	Low	33.4795	0.268968	45.7976	6585.9
MyoH	Low	14.5455	0.67287	44.4641	6207.95
MyoH	Low	18.2641	0.568535	42.3303	5626.43
MyoH	Low	20.8303	0.454876	38.212	4584.89
MyoH	Low	21.9938	0.514452	45.2969	6442.68
MyoH	Low	15.4555	0.637143	42.594	5696.73
MyoH	Low	30.0254	0.50147	60.2278	11390
MyoH	Low	25.1196	0.497134	49.953	7835.24
MyoH	Low	27.5332	0.450722	50.1262	7889.66
MyoH	Low	22.2957	0.459758	41.2699	5348.06
MyoH	Low	22.8526	0.472525	43.3245	5893.82
MyoH	Low	19.4755	0.610592	50.0131	7854.13
MyoH	Low	21.879	0.552346	48.8747	7500.63
MyoH	Low	19.0266	0.281378	26.4765	2201.16
MyoH	Low	27.5945	0.37427	44.0996	6106.59
MyoH	Low	20.0152	0.67243	61.1021	11723.1
MyoH	Low	16.3221	0.662636	48.3812	7349.93
MyoH	Low	22.8476	0.531036	48.7193	7453.01
MyoH	Low	21.2632	0.397226	35.2756	3907.32
MyoG	Low	41.7006	0.189592	51.4563	8313.93
MyoG	Low	20.4097	0.229401	26.4856	2202.66
MyoG	Low	13.1479	0.601529	32.9959	3418.61
MyoG	Low	16.8299	0.408582	28.4568	2542.74
MyoG	Low	15.9827	0.575881	37.6844	4459.17
MyoG	Low	18.7883	0.512502	38.5402	4663.98
MyoG	Low	16.2404	0.534071	34.8559	3814.88
MyoG	Low	16.5684	0.544685	36.3888	4157.82
MyoG	Low	12.8807	0.678675	40.0862	5045.67
MyoG	Low	30.7142	0.330595	45.8828	6610.43
MyoG	Low	12.2912	0.715876	43.26	5876.29
MyoG	Low	13.8974	0.595235	34.3344	3701.6
MyoG	Low	23.4752	0.289586	33.0444	3428.66
MyoG	Low	20.0224	0.276067	27.6579	2401.97
MyoG	Low	17.0674	0.606863	43.4134	5918.03
MyoG	Low	19.5163	0.540106	42.4366	5654.72
MyoG	Low	19.3944	0.481344	37.3937	4390.62
MyoG	Low	21.1267	0.543443	46.2739	6723.6
MyoG	Low	21.9753	0.378276	35.3457	3922.86
MyoG	Low	13.2243	0.66738	39.7579	4963.36
MyoG	Low	23.6007	0.371879	37.5735	4432.95
MyoG	Low	36.031	0.384216	58.5125	10750.5
MyoG	Low	28.3358	0.341164	43.0089	5808.26
MyoG	Low	14.9814	0.651979	43.0473	5818.64
MyoG	Low	22.9842	0.58334	55.163	9554.89
MyoG	Low	33.4436	0.309443	48.4299	7364.74
MyoG	Low	29.6292	0.275211	40.8798	5247.42
MyoG	Low	29.5612	0.501341	59.2813	11034.8

## Sheet: Fig2A
		"Normal" snowflakes	"Small" snowflakes
Radius	Volume	Ace2.fraction	Ace2.bud8.fraction
1.00427	4.24267	1.2e-06	8.1e-07
1.01285	4.35229	1.6e-06	5.5e-07
1.02149	4.46474	9.7e-07	2.8e-07
1.03022	4.5801	1.3e-06	8.7e-07
1.03901	4.69844	1.4e-06	0
1.04789	4.81983	1.1e-06	0
1.05683	4.94436	1.1e-06	0
1.06586	5.07211	8.4e-07	6.4e-07
1.07496	5.20316	1.3e-06	0
1.08414	5.33759	1.4e-06	3.4e-07
1.0934	5.4755	9.8e-07	0
1.10274	5.61697	1.5e-06	7.1e-07
1.11215	5.7621	5.9e-07	0
1.12165	5.91097	1.1e-06	0
1.13123	6.06369	7.7e-07	0
1.14089	6.22036	1e-06	2e-06
1.15063	6.38108	5.7e-07	0
1.16045	6.54595	1.1e-06	0
1.17036	6.71508	6.8e-07	0
1.18036	6.88857	1.1e-06	4.4e-07
1.19044	7.06656	1.6e-06	9e-07
1.2006	7.24913	7.4e-07	0
1.21085	7.43643	1.2e-06	4.7e-07
1.22119	7.62857	1.1e-06	0
1.23162	7.82567	1e-06	9.9e-07
1.24214	8.02786	1.3e-06	0
1.25275	8.23528	1.4e-06	0
1.26344	8.44805	1.2e-06	0
1.27423	8.66633	1.2e-06	0
1.28511	8.89024	1.2e-06	0
1.29609	9.11994	9.3e-07	5.8e-07
1.30716	9.35557	9.5e-07	0
1.31832	9.59729	8.6e-07	1.2e-06
1.32957	9.84526	1.8e-06	0
1.34093	10.0996	1.7e-06	6.4e-07
1.35238	10.3606	9.2e-07	0
1.36393	10.6283	1.4e-06	0
1.37557	10.9029	1.9e-06	0
1.38732	11.1846	1e-06	2.1e-06
1.39917	11.4735	1.9e-06	0
1.41112	11.77	1.6e-06	3e-06
1.42317	12.0741	9.2e-07	0
1.43532	12.386	1.3e-06	0
1.44757	12.7061	1.8e-06	0
1.45994	13.0344	1.8e-06	2.5e-06
1.4724	13.3711	1.5e-06	0
1.48498	13.7166	1.7e-06	0
1.49766	14.071	1.6e-06	0
1.51044	14.4345	1.1e-06	9.2e-07
1.52334	14.8075	1.1e-06	2.8e-06
1.53635	15.1901	1.4e-06	0
1.54947	15.5825	1.2e-06	0
1.5627	15.9852	2.4e-06	0
1.57605	16.3982	1.3e-06	0
1.5895	16.8218	2.6e-06	3.2e-06
1.60308	17.2565	1.1e-06	0
1.61677	17.7023	1.4e-06	0
1.63057	18.1597	1.4e-06	2.3e-06
1.6445	18.6289	1.7e-06	0
1.65854	19.1102	7.3e-07	0
1.6727	19.604	2.5e-06	1.2e-06
1.68699	20.1105	1.5e-06	0
1.70139	20.6301	5.3e-07	2.6e-06
1.71592	21.1631	1.9e-06	1.3e-06
1.73057	21.7099	1.4e-06	0
1.74535	22.2708	1.4e-06	0
1.76025	22.8462	8.7e-07	0
1.77529	23.4365	2.4e-06	0
1.79044	24.042	2.5e-06	3.1e-06
1.80573	24.6632	9.4e-07	0
1.82115	25.3005	2.3e-06	3.2e-06
1.8367	25.9541	3e-06	0
1.85239	26.6247	1.4e-06	0
1.86821	27.3126	1e-06	1.7e-06
1.88416	28.0183	2.1e-06	3.6e-06
1.90025	28.7422	2.9e-06	1.8e-06
1.91648	29.4848	1.9e-06	3.7e-06
1.93284	30.2466	2.3e-06	0
1.94935	31.0281	7.9e-07	0
1.96599	31.8298	2e-06	0
1.98278	32.6522	3.3e-06	2.1e-06
1.99971	33.4958	8.5e-07	0
2.01679	34.3613	3.5e-06	0
2.03401	35.2491	3.1e-06	0
2.05138	36.1598	1.8e-06	0
2.0689	37.0941	1.4e-06	4.7e-06
2.08656	38.0525	4.8e-07	0
2.10438	39.0356	4e-06	0
2.12235	40.0442	5.1e-07	0
2.14047	41.0788	2.1e-06	7.8e-06
2.15875	42.1402	3.2e-06	0
2.17719	43.229	1.7e-06	0
2.19578	44.3459	3.4e-06	0
2.21453	45.4916	1.7e-06	0
2.23344	46.667	2.4e-06	0
2.25251	47.8728	3.1e-06	0
2.27174	49.1097	0	0
2.29114	50.3785	1.3e-06	9.6e-06
2.31071	51.6801	3.3e-06	3.3e-06
2.33044	53.0154	4.7e-06	0
2.35034	54.3852	0	0
2.37041	55.7903	7.1e-07	0
2.39065	57.2318	2.2e-06	0
2.41107	58.7105	2.2e-06	0
2.43165	60.2274	3.1e-06	7.7e-06
2.45242	61.7835	7.9e-07	0
2.47336	63.3798	4e-06	0
2.49448	65.0174	4.1e-06	0
2.51578	66.6972	1.7e-06	0
2.53727	68.4205	2.6e-06	0
2.55893	70.1883	3.6e-06	0
2.58078	72.0017	9.2e-07	0
2.60282	73.8621	9.4e-07	0
2.62505	75.7704	4.8e-06	0
2.64746	77.7281	2e-06	0
2.67007	79.7364	1e-06	0
2.69287	81.7966	4.2e-06	1e-05
2.71587	83.91	3.2e-06	5.3e-06
2.73906	86.0779	2.2e-06	1.1e-05
2.76245	88.302	2.3e-06	5.6e-06
2.78604	90.5834	8.1e-06	0
2.80983	92.9238	1.2e-06	1.2e-05
2.83382	95.3247	8.5e-06	0
2.85802	97.7876	1.2e-06	0
2.88242	100.314	2.6e-06	0
2.90704	102.906	6.6e-06	2e-05
2.93186	105.565	2.7e-06	0
2.9569	108.292	0	0
2.98215	111.09	4.2e-06	7.1e-06
3.00761	113.961	1.5e-06	1.4e-05
3.0333	116.905	4.5e-06	7.4e-06
3.0592	119.925	3.1e-06	0
3.08532	123.024	0	2.3e-05
3.11167	126.203	1.6e-06	0
3.13824	129.463	0	2.5e-05
3.16504	132.808	3.4e-06	3.4e-05
3.19206	136.24	5.2e-06	0
3.21932	139.76	1.8e-06	0
3.24681	143.371	9.1e-06	2.7e-05
3.27454	147.075	7.5e-06	9.3e-06
3.3025	150.875	0	1.9e-05
3.3307	154.773	9.9e-06	9.8e-06
3.35914	158.772	0	5e-05
3.38783	162.874	8.3e-06	1e-05
3.41676	167.082	4.3e-06	0
3.44593	171.399	0	0
3.47536	175.828	2.2e-06	0
3.50504	180.371	2.3e-06	0
3.53497	185.031	7.1e-06	5.9e-05
3.56515	189.812	2.4e-06	1.2e-05
3.5956	194.716	0	6.2e-05
3.6263	199.747	5.1e-06	7.6e-05
3.65726	204.907	7.8e-06	7.8e-05
3.6885	210.202	8e-06	4e-05
3.71999	215.633	0	0
3.75176	221.204	2e-05	2.8e-05
3.7838	226.919	1.7e-05	4.3e-05
3.81611	232.782	5.9e-06	0
3.84869	238.797	0	0
3.88156	244.966	3.1e-06	4.7e-05
3.9147	251.296	0	0.00019
3.94813	257.788	1.3e-05	0
3.98185	264.449	3.4e-06	0.00013
4.01585	271.282	0	6.9e-05
4.05014	278.291	0	0.00016
4.08473	285.481	1.8e-05	0.00015
4.11961	292.857	1.5e-05	0.0002
4.15478	300.424	0	0.00013
4.19026	308.186	1.2e-05	9.8e-05
4.22604	316.148	4e-06	8e-05
4.26213	324.317	2.1e-05	0.00019
4.29853	332.696	1.7e-05	0.00013
4.33523	341.292	1.7e-05	0.00024
4.37225	350.11	1.3e-05	0.00027
4.40959	359.156	9.2e-06	0.00021
4.44724	368.435	1.9e-05	0.00028
4.48522	377.955	1.4e-05	0.00026
4.52352	387.72	4.9e-06	0.00032
4.56215	397.737	3e-05	0.00038
4.6011	408.014	2.1e-05	0.00062
4.64039	418.556	3.2e-05	0.00029
4.68002	429.37	5.5e-06	0.00049
4.71998	440.464	2.8e-05	0.0007
4.76029	451.844	3.5e-05	0.00069
4.80094	463.518	4.7e-05	0.00053
4.84193	475.494	6.1e-06	0.00066
4.88328	487.78	2.5e-05	0.00071
4.92498	500.383	1.3e-05	0.00045
4.96704	513.311	1.3e-05	0.00055
5.00945	526.573	2e-05	0.00067
5.05223	540.179	1.4e-05	0.00076
5.09537	554.135	2.1e-05	0.00074
5.13888	568.453	2.2e-05	0.0009
5.18276	583.14	1.5e-05	0.00096
5.22702	598.206	4.6e-05	0.00095
5.27165	613.662	4.7e-05	0.0012
5.31667	629.518	1.6e-05	0.0014
5.36207	645.782	8.2e-06	0.0013
5.40786	662.468	2.5e-05	0.0014
5.45404	679.584	4.3e-05	0.0014
5.50061	697.142	5.3e-05	0.001
5.54758	715.155	2.7e-05	0.0016
5.59495	733.632	2.8e-05	0.0014
5.64273	752.587	0	0.0014
5.69092	772.032	2e-05	0.0014
5.73951	791.979	0.00012	0.0026
5.78852	812.441	1e-05	0.0019
5.83795	833.432	0	0.0018
5.8878	854.966	5.4e-05	0.0027
5.93808	877.056	7.8e-05	0.0022
5.98879	899.716	1.1e-05	0.0034
6.03993	922.962	5.9e-05	0.0028
6.0915	946.809	2.4e-05	0.0026
6.14352	971.272	7.4e-05	0.0031
6.19598	996.367	1.3e-05	0.004
6.24889	1022.11	5.2e-05	0.0032
6.30225	1048.52	2.7e-05	0.0028
6.35607	1075.61	8.2e-05	0.0033
6.41035	1103.4	5.6e-05	0.0041
6.46508	1131.91	0	0.0037
6.52029	1161.15	0	0.0046
6.57597	1191.15	0	0.0045
6.63212	1221.93	0	0.0041
6.68876	1253.5	4.8e-05	0.0049
6.74587	1285.89	0	0.0051
6.80348	1319.11	1.7e-05	0.0045
6.86158	1353.19	5.2e-05	0.0056
6.92017	1388.16	1.8e-05	0.0067
6.97926	1424.02	0	0.0055
7.03886	1460.82	5.6e-05	0.0062
7.09897	1498.56	3.8e-05	0.0061
7.15959	1537.28	0	0.0078
7.22072	1577	0.00012	0.0064
7.28238	1617.74	2.1e-05	0.0067
7.34457	1659.54	4.2e-05	0.0071
7.40729	1702.42	4.3e-05	0.0072
7.47054	1746.4	2.2e-05	0.009
7.53433	1791.52	4.6e-05	0.0089
7.59867	1837.81	0.00012	0.0082
7.66355	1885.3	2.4e-05	0.0107
7.729	1934.01	4.9e-05	0.0096
7.795	1983.98	7.6e-05	0.0107
7.86156	2035.24	5.2e-05	0.0101
7.92869	2087.82	5.3e-05	0.0101
7.9964	2141.76	0	0.0114
8.06468	2197.1	5.6e-05	0.0108
8.13355	2253.87	5.7e-05	0.0087
8.203	2312.1	5.9e-05	0.011
8.27305	2371.84	0.00015	0.011
8.34369	2433.12	6.2e-05	0.0114
8.41494	2495.98	0.00016	0.0141
8.4868	2560.47	0.00013	0.0122
8.55927	2626.63	0.0001	0.012
8.63236	2694.49	0.0001	0.007
8.70607	2764.11	0.00021	0.0132
8.78042	2835.53	0.00029	0.0115
8.85539	2908.79	0.00019	0.0096
8.93101	2983.94	0.00042	0.0097
9.00728	3061.04	0.00051	0.0107
9.08419	3140.13	0.00024	0.0126
9.16176	3221.26	0.00045	0.0119
9.24	3304.49	0.00067	0.0107
9.3189	3389.87	0.00073	0.0142
9.39848	3477.45	0.00031	0.013
9.47873	3567.3	0.00027	0.0111
9.55968	3659.47	0.00061	0.0151
9.64131	3754.02	0.00091	0.0095
9.72364	3851.01	0.00049	0.0139
9.80667	3950.51	0.00045	0.0123
9.89041	4052.58	0.00046	0.01
9.97487	4157.29	0.00069	0.0132
10.06	4264.7	0.00076	0.0092
10.146	4374.89	0.00095	0.0133
10.2326	4487.92	0.00086	0.0143
10.32	4603.88	0.0017	0.0085
10.4081	4722.83	0.00078	0.0123
10.497	4844.85	0.0015	0.0099
10.5866	4970.03	0.0011	0.0139
10.677	5098.44	0.0013	0.011
10.7682	5230.17	0.0019	0.0143
10.8601	5365.3	0.00096	0.0116
10.9529	5503.93	0.0017	0.0108
11.0464	5646.13	0.0017	0.0104
11.1407	5792.01	0.0014	0.0121
11.2359	5941.66	0.0017	0.0109
11.3318	6095.18	0.0023	0.0136
11.4286	6252.66	0.002	0.0135
11.5262	6414.21	0.0014	0.0126
11.6246	6579.93	0.0012	0.0146
11.7239	6749.94	0.0012	0.0129
11.824	6924.34	0.0011	0.0106
11.9249	7103.24	0.0016	0.0153
12.0268	7286.77	0.001	0.0116
12.1295	7475.04	0.0024	0.0147
12.233	7668.17	0.0015	0.0093
12.3375	7866.3	0.0017	0.0105
12.4429	8069.54	0.0012	0.0123
12.5491	8278.03	0.0014	0.0105
12.6563	8491.91	0.0014	0.0092
12.7643	8711.32	0.0014	0.0094
12.8733	8936.4	0.0016	0.0114
12.9833	9167.29	0.0012	0.007
13.0941	9404.14	0.0006	0.0078
13.206	9647.12	0.0012	0.0049
13.3187	9896.37	0.0015	0.0082
13.4325	10152.1	0.0019	0.0097
13.5472	10414.4	0.0019	0.0079
13.6628	10683.4	0.0018	0.0061
13.7795	10959.5	0.0015	0.0056
13.8972	11242.6	0.0019	0.0043
14.0158	11533.1	0.0015	0.0044
14.1355	11831.1	0.0029	0.003
14.2562	12136.8	0.0026	0.0015
14.378	12450.4	0.0036	0.0024
14.5008	12772	0.0044	0.0041
14.6246	13102	0.005	0
14.7495	13440.5	0.0067	0.0043
14.8754	13787.8	0.009	0.00088
15.0024	14144	0.0124	0.0009
15.1305	14509.5	0.0115	0.00092
15.2597	14884.4	0.014	0.0019
15.3901	15268.9	0.0142	0.00097
15.5215	15663.4	0.0122	0
15.654	16068.1	0.0205	0.001
15.7877	16483.3	0.0212	0
15.9225	16909.2	0.0215	0
16.0585	17346.1	0.0232	0
16.1956	17794.2	0.0236	0
16.3339	18254	0.0261	0
16.4734	18725.6	0.0296	0
16.614	19209.4	0.0318	0.0012
16.7559	19705.8	0.0321	0.0013
16.899	20214.9	0.0327	0
17.0433	20737.2	0.0325	0
17.1888	21273	0.0266	0
17.3356	21822.6	0.0317	0
17.4837	22386.4	0.0282	0
17.633	22964.8	0.0269	0
17.7835	23558.2	0.0324	0
17.9354	24166.9	0.0296	0
18.0885	24791.3	0.0269	0
18.243	25431.8	0.0298	0
18.3988	26088.9	0.0309	0
18.5559	26763	0.0256	0
18.7143	27454.4	0.0252	0
18.8742	28163.8	0.0233	0
19.0353	28891.4	0.0261	0
19.1979	29637.9	0.0174	0
19.3618	30403.7	0.0132	0
19.5271	31189.2	0.0175	0
19.6939	31995.1	0.0155	0
19.8621	32821.7	0.0125	0
20.0317	33669.7	0.0137	0
20.2027	34539.7	0.0097	0
20.3752	35432.1	0.0104	0
20.5492	36347.5	0.0097	0
20.7247	37286.6	0.009	0
20.9017	38250	0.0078	0
21.0802	39238.3	0.0035	0
21.2602	40252.1	0.0067	0
21.4417	41292.1	0.0053	0
21.6248	42359	0.0043	0
21.8095	43453.4	0.005	0
21.9957	44576.1	0.0017	0
22.1835	45727.8	0.0023	0
22.373	46909.3	0.0006	0
22.564	48121.3	0.0025	0
22.7567	49364.6	0.00063	0
22.951	50640.1	0	0
23.147	51948.5	0.00066	0
23.3447	53290.7	0.0014	0
23.544	54667.5	0.0007	0
23.7451	56080	0.00071	0
23.9478	57528.9	0	0
24.1523	59015.3	0.00075	0
24.3586	60540.1	0	0
24.5666	62104.3	0	0
24.7763	63708.9	0	0
24.9879	65354.9	0	0
25.2013	67043.5	0	0
25.4165	68775.7	0	0
25.6335	70552.7	0	0
25.8524	72375.6	0	0
26.0732	74245.5	0.00095	0
26.2958	76163.8	0	0
26.5204	78131.7	0	0
26.7468	80150.4	0	0
26.9752	82221.2	0	0
27.2056	84345.6	0	0
27.4379	86524.8	0	0
27.6722	88760.4	0	0
27.9085	91053.7	0	0
28.1468	93406.3	0	0
28.3872	95819.6	0	0
28.6296	98295.3	0	0
28.874	100835	0	0
29.1206	103440	0	0
29.3693	106113	0	0
29.6201	108855	0	0
29.873	111667	0	0

## Sheet: Fig2B
Normal snowflake, Low oxygen						Small snowflake, Low oxygen						Normal snowflake, Supplemental oxygen						Small snowflake, Supplemental oxygen						Unicells, Low oxygen						Unicells, Supplemental oxygen
Competing.Group	Bio.Replicate	Relative.Fitness	Variable	Treatment		Competing.Group	Bio.Replicate	Relative.Fitness	Variable	Treatment		Competing.Group	Bio.Replicate	Relative.Fitness	Variable	Treatment		Competing.Group	Bio.Replicate	Relative.Fitness	Variable	Treatment		Competing.Group	Bio.Replicate	Relative.Fitness	Variable	Treatment		Competing.Group	Bio.Replicate	Relative.Fitness	Variable	Treatment
GFP2 - myoH	a	0.0134137	O2-Carrier	Low O2		GFP2 - myoH	a	-0.00257834	O2-Carrier	Low O2		GFP2 - myoH	a	0.0330713	O2-Carrier	Supplemental O2		GFP2 - myoH	a	0.00405937	O2-Carrier	Supplemental O2		GFP2 - myoH	a	1.00797	O2-Carrier	Low O2		GFP2 - myoH	a	1.00493	O2-Carrier	Supplemental O2
GFP2 - myoH	b	0.00889381	O2-Carrier	Low O2		GFP2 - myoH	b	0.00593784	O2-Carrier	Low O2		GFP2 - myoH	b	0.0246774	O2-Carrier	Supplemental O2		GFP2 - myoH	b	0.00195226	O2-Carrier	Supplemental O2		GFP2 - myoH	b	1.00717	O2-Carrier	Low O2		GFP2 - myoH	b	1.00664	O2-Carrier	Supplemental O2
GFP2 - myoH	c	0.00847551	O2-Carrier	Low O2		GFP2 - myoH	c	0.00682793	O2-Carrier	Low O2		GFP2 - myoH	c	0.0316325	O2-Carrier	Supplemental O2		GFP2 - myoH	c	-0.00157389	O2-Carrier	Supplemental O2		GFP2 - myoH	c	1.00824	O2-Carrier	Low O2		GFP2 - myoH	c	1.00709	O2-Carrier	Supplemental O2
GFP2 - myoH	d	0.0171426	O2-Carrier	Low O2		GFP2 - myoH	d	0.00456462	O2-Carrier	Low O2		GFP2 - myoH	d	0.0315692	O2-Carrier	Supplemental O2		GFP2 - myoH	d	-0.00197572	O2-Carrier	Supplemental O2		GFP2 - myoH	d	1.00825	O2-Carrier	Low O2		GFP2 - myoH	d	1.00524	O2-Carrier	Supplemental O2
GFP2 - myoH	e	0.00403428	O2-Carrier	Low O2		GFP2 - myoH	e	0.00711353	O2-Carrier	Low O2		GFP2 - myoH	e	0.0128084	O2-Carrier	Supplemental O2		GFP2 - myoH	e	0.00343931	O2-Carrier	Supplemental O2		GFP2 - myoH	e	1.00763	O2-Carrier	Low O2		GFP2 - myoH	e	1.00673	O2-Carrier	Supplemental O2
GFP2+HEM - myoG+HEM	a	0.00744114	O2-Carrier	Low O2		GFP2+HEM - myoG+HEM	a	0.00660892	O2-Carrier	Low O2		GFP2+HEM - myoG+HEM	a	0.0272622	O2-Carrier	Supplemental O2		GFP2+HEM - myoG+HEM	a	0.0103051	O2-Carrier	Supplemental O2		GFP2+HEM - myoG+HEM	a	0.99964	O2-Carrier	Low O2		GFP2+HEM - myoG+HEM	a	0.988056	O2-Carrier	Supplemental O2
GFP2+HEM - myoG+HEM	b	0.0132127	O2-Carrier	Low O2		GFP2+HEM - myoG+HEM	b	0.00339061	O2-Carrier	Low O2		GFP2+HEM - myoG+HEM	b	0.029431	O2-Carrier	Supplemental O2		GFP2+HEM - myoG+HEM	b	0.00397236	O2-Carrier	Supplemental O2		GFP2+HEM - myoG+HEM	b	1.00207	O2-Carrier	Low O2		GFP2+HEM - myoG+HEM	b	0.990049	O2-Carrier	Supplemental O2
GFP2+HEM - myoG+HEM	c	0.0220582	O2-Carrier	Low O2		GFP2+HEM - myoG+HEM	c	0.00720139	O2-Carrier	Low O2		GFP2+HEM - myoG+HEM	c	0.0211678	O2-Carrier	Supplemental O2		GFP2+HEM - myoG+HEM	c	-0.00252417	O2-Carrier	Supplemental O2		GFP2+HEM - myoG+HEM	c	1.00282	O2-Carrier	Low O2		GFP2+HEM - myoG+HEM	c	0.99373	O2-Carrier	Supplemental O2
GFP2+HEM - myoG+HEM	d	0.0176276	O2-Carrier	Low O2		GFP2+HEM - myoG+HEM	d	0.00924026	O2-Carrier	Low O2		GFP2+HEM - myoG+HEM	d	0.0255968	O2-Carrier	Supplemental O2		GFP2+HEM - myoG+HEM	d	0.00247732	O2-Carrier	Supplemental O2		GFP2+HEM - myoG+HEM	d	1.00254	O2-Carrier	Low O2		GFP2+HEM - myoG+HEM	d	0.990767	O2-Carrier	Supplemental O2
GFP2+HEM - myoG+HEM	e	0.00540637	O2-Carrier	Low O2		GFP2+HEM - myoG+HEM	e	0.019138	O2-Carrier	Low O2		GFP2+HEM - myoG+HEM	e	0.0202599	O2-Carrier	Supplemental O2		GFP2+HEM - myoG+HEM	e	0.00571471	O2-Carrier	Supplemental O2		GFP2+HEM - myoG+HEM	e	1.00103	O2-Carrier	Low O2		GFP2+HEM - myoG+HEM	e	0.989568	O2-Carrier	Supplemental O2
																								GFP2 - Y55	a	1.01292	Ancestor	Low O2		GFP2 - Y55	a	0.994377	Ancestor	Supplemental O2
																								GFP2 - Y55	b	1.01403	Ancestor	Low O2		GFP2 - Y55	b	0.995407	Ancestor	Supplemental O2
One-sample t-test							Paired t-test																	GFP2 - Y55	c	1.01489	Ancestor	Low O2		GFP2 - Y55	c	0.995182	Ancestor	Supplemental O2
Competing Group	Treatment	Size	Statistic	p-value	significance notation		Competing Group	Statistic	p-value	significance notation														GFP2 - Y55	d	1.01318	Ancestor	Low O2		GFP2 - Y55	d	0.995735	Ancestor	Supplemental O2
GFP2 − myoH	Low O2	Normal	4.62346	9.86e−03	**		GFP2 − myoH	−3.720410	8.48e−03	**														GFP2 - Y55	e	1.01377	Ancestor	Low O2		GFP2 - Y55	e	0.996936	Ancestor	Supplemental O2
GFP2 − myoH	Low O2	Small	2.43811	7.14e−02	ns		GFP2+HEM − myoG+HEM	−3.254119	1.61e−02	*
GFP2 − myoH	Low O2	Unicell	38.35	2.76e−06	****		GFP2 − myoH	1.45826	1.87e−01	ns
GFP2 − myoH	Supplemental O2	Normal	7.0782	2.10e−03	**		GFP2+HEM − myoG+HEM	1.50929	1.72e−01	ns
GFP2 − myoH	Supplemental O2	Small	0.93995	4.00e−01	ns		GFP2 − myoH	3.59072	1.26e−02	*
GFP2 − myoH	Supplemental O2	Unicell	14.0934	1.47e−04	***		GFP2+HEM − myoG+HEM	10.1478	2.64e−05	****
GFP2+HEM − myoG+HEM	Low O2	Normal	4.24428	1.32e−02	*
GFP2+HEM − myoG+HEM	Low O2	Small	3.40689	2.71e−02	*
GFP2+HEM − myoG+HEM	Low O2	Unicell	2.78392	4.96e−02	*
GFP2+HEM − myoG+HEM	Supplemental O2	Normal	14.0611	1.48e−04	***
GFP2+HEM − myoG+HEM	Supplemental O2	Small	1.90629	1.29e−01	ns
GFP2+HEM − myoG+HEM	Supplemental O2	Unicell	−10.216809	5.17e−04	***

## Sheet: Fig3A
R	Consumption	Oxygen	Unbound	Bound		Simulation variables:
20	0.234074	0.25	0.00176155	0.0982385		Oxygen	0.25
19.0244	0.233136	0.188557	0.00202731	0.0979727		Globin	0.1
18.0488	0.231609	0.13426	0.00282459	0.0971754		Radius	20
17.0732	0.228829	0.0875194	0.00427951	0.0957205
16.0976	0.222939	0.0495483	0.00736909	0.0926309
15.122	0.208658	0.0230065	0.0147049	0.0852951
14.1463	0.179648	0.00978878	0.0284749	0.0715251
13.1707	0.143592	0.00480395	0.0442046	0.0557954
12.1951	0.111222	0.00276333	0.0576584	0.0423416
11.2195	0.0852112	0.00175431	0.0681	0.0319
10.2439	0.0651014	0.0011835	0.0759442	0.0240558
9.26829	0.0498492	0.00083237	0.0817607	0.0182393
8.29268	0.0384153	0.000604517	0.0860472	0.0139528
7.31707	0.0299133	0.0004514	0.089194	0.010806
6.34146	0.0236366	0.000346191	0.0914955	0.00850455
5.36585	0.0190442	0.000273051	0.0931678	0.00683225
4.39024	0.0157329	0.000222199	0.0943675	0.0056325
3.41463	0.0134107	0.000187434	0.0952059	0.00479411
2.43902	0.0118727	0.000164806	0.0957598	0.00424022
1.46341	0.0109817	0.000151837	0.0960802	0.00391982
0.487805	0.0106438	0.000146945	0.0962016	0.00379841
-0.487805	0.0106438	0.000146945	0.0962016	0.00379841
-1.46341	0.0109817	0.000151837	0.0960802	0.00391982
-2.43902	0.0118727	0.000164806	0.0957598	0.00424022
-3.41463	0.0134107	0.000187434	0.0952059	0.00479411
-4.39024	0.0157329	0.000222199	0.0943675	0.0056325
-5.36585	0.0190442	0.000273051	0.0931678	0.00683225
-6.34146	0.0236366	0.000346191	0.0914955	0.00850455
-7.31707	0.0299133	0.0004514	0.089194	0.010806
-8.29268	0.0384153	0.000604517	0.0860472	0.0139528
-9.26829	0.0498492	0.00083237	0.0817607	0.0182393
-10.2439	0.0651014	0.0011835	0.0759442	0.0240558
-11.2195	0.0852112	0.00175431	0.0681	0.0319
-12.1951	0.111222	0.00276333	0.0576584	0.0423416
-13.1707	0.143592	0.00480395	0.0442046	0.0557954
-14.1463	0.179648	0.00978878	0.0284749	0.0715251
-15.122	0.208658	0.0230065	0.0147049	0.0852951
-16.0976	0.222939	0.0495483	0.00736909	0.0926309
-17.0732	0.228829	0.0875194	0.00427951	0.0957205
-18.0488	0.231609	0.13426	0.00282459	0.0971754
-19.0244	0.233136	0.188557	0.00202731	0.0979727
-20	0.234074	0.25	0.00176155	0.0982385

## Sheet: Fig3B(large)
Radius (microns)	Low 0mM	Low 0.1mM	High 0mM	High 0.1mM		Simulation variables:
20	0.180571	0.180571	0.234074	0.234074		Oxygen	0.25
19.0244	0.108263	0.0776032	0.233205	0.233136		Radius	20
18.0488	0.0341443	0.0536905	0.231867	0.231609
17.0732	0.00715437	0.0390147	0.229651	0.228829
16.0976	0.00134048	0.0283512	0.225621	0.222939
15.122	0.000246762	0.0206148	0.217319	0.208658
14.1463	4.55284e-05	0.0150215	0.197453	0.179648
13.1707	8.457e-06	0.010984	0.146758	0.143592
12.1951	1.58433e-06	0.00807015	0.064627	0.111222
11.2195	2.99796e-07	0.00596547	0.0164283	0.0852112
10.2439	5.74008e-08	0.00444306	0.00336438	0.0651014
9.26829	1.11454e-08	0.0033399	0.000662071	0.0498492
8.29268	2.2011e-09	0.00253921	0.000131095	0.0384153
7.31707	4.4389e-10	0.00195753	2.64512e-05	0.0299133
6.34146	9.19243e-11	0.0015353	5.4783e-06	0.0236366
5.36585	1.97087e-11	0.00123014	1.17458e-06	0.0190442
4.39024	4.43088e-12	0.00101205	2.64069e-07	0.0157329
3.41463	1.06731e-12	0.000860071	6.3609e-08	0.0134107
2.43902	2.8723e-13	0.000759854	1.7118e-08	0.0118727
1.46341	9.55749e-14	0.000701952	5.69583e-09	0.0109817
0.487805	5.18239e-14	0.000680022	3.08838e-09	0.0106438
-0.487805	5.18239e-14	0.000680022	3.08838e-09	0.0106438
-1.46341	9.55749e-14	0.000701952	5.69583e-09	0.0109817
-2.43902	2.8723e-13	0.000759854	1.7118e-08	0.0118727
-3.41463	1.06731e-12	0.000860071	6.3609e-08	0.0134107
-4.39024	4.43088e-12	0.00101205	2.64069e-07	0.0157329
-5.36585	1.97087e-11	0.00123014	1.17458e-06	0.0190442
-6.34146	9.19243e-11	0.0015353	5.4783e-06	0.0236366
-7.31707	4.4389e-10	0.00195753	2.64512e-05	0.0299133
-8.29268	2.2011e-09	0.00253921	0.000131095	0.0384153
-9.26829	1.11454e-08	0.0033399	0.000662071	0.0498492
-10.2439	5.74008e-08	0.00444306	0.00336438	0.0651014
-11.2195	2.99796e-07	0.00596547	0.0164283	0.0852112
-12.1951	1.58433e-06	0.00807015	0.064627	0.111222
-13.1707	8.457e-06	0.010984	0.146758	0.143592
-14.1463	4.55284e-05	0.0150215	0.197453	0.179648
-15.122	0.000246762	0.0206148	0.217319	0.208658
-16.0976	0.00134048	0.0283512	0.225621	0.222939
-17.0732	0.00715437	0.0390147	0.229651	0.228829
-18.0488	0.0341443	0.0536905	0.231867	0.231609
-19.0244	0.108263	0.0776032	0.233205	0.233136
-20	0.180571	0.180571	0.234074	0.234074

## Sheet: Fig3B(small)
R	Low 0mM	Low 0.1mM	High 0mM	High 0.1mM		Simulation variables:
10	0.180571	0.180571	0.234074	0.234074		Oxygen	0.25
9.04762	0.116177	0.0927135	0.233543	0.233544		Radius	10
8.09524	0.0433417	0.0699601	0.232875	0.232884
7.14286	0.0108846	0.0553906	0.232031	0.232056
6.19048	0.00243367	0.0444471	0.230965	0.231026
5.2381	0.000544424	0.0362938	0.229634	0.229765
4.28571	0.000126729	0.0303305	0.228021	0.228285
3.33333	3.15438e-05	0.0261023	0.226187	0.226674
2.38095	8.7636e-06	0.0232796	0.224341	0.225137
1.42857	3.00636e-06	0.0216358	0.222874	0.223977
0.47619	1.666e-06	0.0210108	0.222209	0.22347
-0.47619	1.666e-06	0.0210108	0.222209	0.22347
-1.42857	3.00636e-06	0.0216358	0.222874	0.223977
-2.38095	8.7636e-06	0.0232796	0.224341	0.225137
-3.33333	3.15438e-05	0.0261023	0.226187	0.226674
-4.28571	0.000126729	0.0303305	0.228021	0.228285
-5.2381	0.000544424	0.0362938	0.229634	0.229765
-6.19048	0.00243367	0.0444471	0.230965	0.231026
-7.14286	0.0108846	0.0553906	0.232031	0.232056
-8.09524	0.0433417	0.0699601	0.232875	0.232884
-9.04762	0.116177	0.0927135	0.233543	0.233544
-10	0.180571	0.180571	0.234074	0.234074

## Sheet: Fig3C
		Oxygen
		0.001	0.002	0.003	0.004	0.005	0.006	0.007	0.008	0.009	0.01	0.011	0.012	0.013	0.014	0.015	0.016	0.017	0.018	0.019	0.02	0.021	0.022	0.023	0.024	0.025	0.026	0.027	0.028	0.029	0.03	0.031	0.032	0.033	0.034	0.035	0.036	0.037	0.038	0.039	0.04	0.041	0.042	0.043	0.044	0.045	0.046	0.047	0.048
Radius	5	0.108702	0.124486	0.137857	0.149104	0.158383	0.165781	0.171347	0.175133	0.177207	0.17767	0.176656	0.174324	0.170853	0.16643	0.16124	0.155454	0.149231	0.142709	0.136006	0.129221	0.122435	0.115712	0.109103	0.102649	0.0963797	0.0903168	0.0844769	0.0788711	0.0735066	0.0683876	0.0635157	0.058891	0.0545119	0.0503757	0.0464789	0.0428171	0.0393853	0.0361777	0.0331879	0.0304089	0.027833	0.0254518	0.0232563	0.0212371	0.0193842	0.0176877	0.0161371	0.0147223
	10	0.129759	0.150746	0.169635	0.186868	0.202737	0.217434	0.231071	0.243707	0.25536	0.266026	0.275683	0.284307	0.291874	0.298369	0.303787	0.308138	0.311446	0.313748	0.315095	0.315547	0.315173	0.314046	0.312243	0.309841	0.306913	0.303533	0.299768	0.295679	0.291325	0.286755	0.282016	0.277148	0.272187	0.267163	0.262103	0.257029	0.251962	0.246918	0.241911	0.236952	0.232053	0.227219	0.222459	0.217777	0.213177	0.208663	0.204237	0.1999
	15	0.130878	0.152342	0.171758	0.189583	0.206137	0.221642	0.236244	0.250032	0.263057	0.275336	0.286866	0.297631	0.307605	0.31676	0.325071	0.332516	0.339082	0.344763	0.349564	0.353498	0.356588	0.358866	0.360371	0.361147	0.361245	0.360716	0.359615	0.357997	0.355916	0.353423	0.350568	0.3474	0.34396	0.340291	0.336429	0.332407	0.328255	0.324001	0.319669	0.31528	0.310852	0.306403	0.301947	0.297496	0.293061	0.288653	0.284278	0.279944
	20	0.129729	0.151118	0.170489	0.188302	0.204881	0.220455	0.235182	0.249164	0.262463	0.275111	0.287115	0.298467	0.309147	0.319131	0.328392	0.336904	0.344645	0.3516	0.357758	0.363119	0.367686	0.371475	0.374506	0.376806	0.378408	0.37935	0.379674	0.379423	0.378642	0.377379	0.375678	0.373584	0.371139	0.368386	0.365363	0.362104	0.358644	0.355014	0.35124	0.347348	0.343361	0.339299	0.33518	0.331021	0.326837	0.322639	0.318439	0.314247
	25	0.128444	0.149683	0.16893	0.18664	0.203137	0.218655	0.233353	0.247343	0.260692	0.273438	0.285596	0.297161	0.30812	0.318451	0.328128	0.337125	0.345419	0.352989	0.359821	0.365905	0.371241	0.375832	0.37969	0.382834	0.385286	0.387075	0.388235	0.388802	0.388815	0.388314	0.387341	0.385937	0.384142	0.381998	0.37954	0.376806	0.373828	0.37064	0.367269	0.363744	0.360087	0.356323	0.35247	0.348547	0.344571	0.340556	0.336515	0.33246
	30	0.127348	0.148446	0.167572	0.185177	0.201583	0.217026	0.231668	0.245622	0.258961	0.271727	0.283937	0.295593	0.306683	0.317187	0.327082	0.336341	0.344941	0.352861	0.360082	0.366592	0.372386	0.377463	0.381829	0.385497	0.388485	0.390814	0.392514	0.393616	0.394152	0.394161	0.39368	0.392748	0.391402	0.389682	0.387623	0.385262	0.382631	0.379764	0.376689	0.373435	0.370026	0.366487	0.362838	0.359099	0.355287	0.351418	0.347507	0.343566
	35	0.126454	0.147433	0.166455	0.183966	0.200292	0.215663	0.230247	0.244158	0.25747	0.270229	0.282455	0.294152	0.30531	0.315912	0.325935	0.335353	0.344144	0.352283	0.359754	0.36654	0.372635	0.378034	0.38274	0.386763	0.390115	0.392816	0.394891	0.396366	0.397272	0.397643	0.397514	0.396922	0.395902	0.394491	0.392727	0.390642	0.38827	0.385644	0.382793	0.379746	0.376527	0.373161	0.369671	0.366076	0.362394	0.358642	0.354835	0.350987
	40	0.125725	0.146604	0.165538	0.182972	0.199227	0.214537	0.229069	0.242937	0.25622	0.268963	0.28119	0.292906	0.304102	0.314764	0.324868	0.334391	0.343309	0.351599	0.359241	0.36622	0.372526	0.378153	0.383102	0.387378	0.390994	0.393966	0.396314	0.398064	0.399244	0.399884	0.400019	0.399682	0.398908	0.397734	0.396193	0.394321	0.392149	0.38971	0.387034	0.384148	0.381078	0.37785	0.374486	0.371005	0.367428	0.36377	0.360049	0.356277
	45	0.125127	0.145923	0.164784	0.182152	0.198348	0.213605	0.228091	0.241922	0.255176	0.267901	0.280122	0.291845	0.303064	0.313764	0.323924	0.33352	0.342528	0.350925	0.358692	0.365811	0.372273	0.378069	0.383198	0.387666	0.39148	0.394657	0.397213	0.399173	0.400562	0.40141	0.401749	0.401611	0.40103	0.40004	0.398676	0.396971	0.394958	0.392668	0.39013	0.387374	0.384425	0.381307	0.378045	0.374658	0.371165	0.367585	0.363934	0.360225
	50	0.124629	0.145356	0.164155	0.181468	0.197614	0.212826	0.227272	0.24107	0.254297	0.267005	0.279217	0.290942	0.302175	0.312901	0.3231	0.332749	0.341824	0.350302	0.358163	0.36539	0.37197	0.377896	0.383165	0.387781	0.39175	0.395086	0.397806	0.399932	0.401487	0.4025	0.403001	0.403021	0.402594	0.401753	0.400532	0.398962	0.397077	0.394908	0.392484	0.389834	0.386983	0.383957	0.380778	0.377468	0.374047	0.370531	0.366938	0.363282
	55	0.124209	0.144876	0.163623	0.180888	0.196991	0.212165	0.226577	0.240345	0.253549	0.266239	0.278442	0.290166	0.301407	0.312152	0.32238	0.332069	0.341195	0.349736	0.35767	0.364981	0.371655	0.377684	0.383064	0.387798	0.391891	0.395356	0.398208	0.400467	0.402156	0.403303	0.403936	0.404087	0.403786	0.403067	0.401962	0.400504	0.398726	0.396657	0.394327	0.391765	0.388996	0.386046	0.382938	0.379693	0.376331	0.37287	0.369326	0.365715
	60	0.12385	0.144467	0.163169	0.180393	0.19646	0.2116	0.225982	0.239724	0.252907	0.265582	0.277775	0.289497	0.300743	0.3115	0.321751	0.331471	0.340638	0.349228	0.357221	0.364599	0.371349	0.377461	0.382932	0.387762	0.391957	0.395527	0.398487	0.400856	0.402657	0.403914	0.404657	0.404915	0.40472	0.404102	0.403096	0.401732	0.400042	0.398057	0.395807	0.393319	0.39062	0.387735	0.384687	0.381497	0.378186	0.374771	0.37127	0.367697
	65	0.123541	0.144114	0.162777	0.179967	0.196001	0.211112	0.225468	0.239188	0.252352	0.265012	0.277196	0.288914	0.300163	0.310931	0.321198	0.330943	0.340143	0.348773	0.356814	0.364248	0.37106	0.377242	0.382787	0.387697	0.391976	0.395634	0.398685	0.401146	0.40304	0.404391	0.405226	0.405575	0.405468	0.404937	0.404014	0.402729	0.401116	0.399203	0.397021	0.394596	0.391957	0.389127	0.38613	0.382988	0.37972	0.376346	0.372881	0.369342
	70	0.123273	0.143807	0.162436	0.179595	0.195601	0.210687	0.22502	0.238719	0.251867	0.264514	0.276689	0.288403	0.299654	0.310429	0.32071	0.330475	0.339701	0.348365	0.356446	0.363926	0.37079	0.37703	0.382638	0.387616	0.391966	0.395699	0.398826	0.401366	0.403339	0.404769	0.405683	0.40611	0.406079	0.405622	0.40477	0.403554	0.402005	0.400155	0.398031	0.395662	0.393074	0.390292	0.38734	0.384239	0.381009	0.377669	0.374236	0.370726
[truncated: 202 more columns]

## Sheet: Fig3D(Full Parameter Sweep)
Oxygen (mM)	Radius (microns)	Myoglobin (mM)	Growth rate (fraction of theoretical maximum)
0.001	5	0	0.0925276
0.002	5	0	0.160876
0.003	5	0	0.216222
0.004	5	0	0.263456
0.005	5	0	0.305066
0.006	5	0	0.342464
0.007	5	0	0.376527
0.008	5	0	0.40784
0.009	5	0	0.436824
0.01	5	0	0.463792
0.02	5	0	0.66009
0.03	5	0	0.778182
0.04	5	0	0.851454
0.05	5	0	0.894552
0.06	5	0	0.919373
0.07	5	0	0.934641
0.08	5	0	0.944832
0.09	5	0	0.952096
0.1	5	0	0.957532
0.11	5	0	0.961755
0.12	5	0	0.965131
0.13	5	0	0.967893
0.14	5	0	0.970195
0.15	5	0	0.972143
0.16	5	0	0.973814
0.17	5	0	0.975263
0.18	5	0	0.976531
0.19	5	0	0.97765
0.2	5	0	0.978646
0.21	5	0	0.979538
0.22	5	0	0.98034
0.23	5	0	0.981067
0.24	5	0	0.981728
0.25	5	0	0.982332
0.001	5	0.01	0.0958426
0.002	5	0.01	0.167434
0.003	5	0.01	0.225905
0.004	5	0.01	0.276099
0.005	5	0.01	0.320454
0.006	5	0.01	0.360339
0.007	5	0.01	0.396593
0.008	5	0.01	0.429779
0.009	5	0.01	0.460302
0.01	5	0.01	0.488475
0.02	5	0.01	0.683349
0.03	5	0.01	0.791779
0.04	5	0.01	0.857289
0.05	5	0.01	0.896536
0.06	5	0.01	0.920062
0.07	5	0.01	0.934918
0.08	5	0.01	0.944961
0.09	5	0.01	0.952162
0.1	5	0.01	0.95757
0.11	5	0.01	0.961778
0.12	5	0.01	0.965146
0.13	5	0.01	0.967903
0.14	5	0.01	0.970202
0.15	5	0.01	0.972148
0.16	5	0.01	0.973818
0.17	5	0.01	0.975265
0.18	5	0.01	0.976533
0.19	5	0.01	0.977652
0.2	5	0.01	0.978647
0.21	5	0.01	0.979539
0.22	5	0.01	0.980341
0.23	5	0.01	0.981068
0.24	5	0.01	0.981729
0.25	5	0.01	0.982332
0.001	5	0.02	0.0977955
0.002	5	0.02	0.17132
0.003	5	0.02	0.231685
0.004	5	0.02	0.283705
0.005	5	0.02	0.329793
0.006	5	0.02	0.371287
0.007	5	0.02	0.409001
0.008	5	0.02	0.443475
0.009	5	0.02	0.475098
0.01	5	0.02	0.504174
0.02	5	0.02	0.699119
0.03	5	0.02	0.801224
0.04	5	0.02	0.86156
0.05	5	0.02	0.898156
0.06	5	0.02	0.920676
0.07	5	0.02	0.935176
0.08	5	0.02	0.945084
0.09	5	0.02	0.952227
0.1	5	0.02	0.957607
0.11	5	0.02	0.961801
0.12	5	0.02	0.965161
0.13	5	0.02	0.967913
0.14	5	0.02	0.970209
0.15	5	0.02	0.972153
0.16	5	0.02	0.973821
0.17	5	0.02	0.975268
0.18	5	0.02	0.976535
0.19	5	0.02	0.977654
0.2	5	0.02	0.978649
0.21	5	0.02	0.97954
0.22	5	0.02	0.980342
0.23	5	0.02	0.981068
0.24	5	0.02	0.981729
0.25	5	0.02	0.982333
0.001	5	0.03	0.0990916
0.002	5	0.03	0.173908
0.003	5	0.03	0.235546
0.004	5	0.03	0.288808
0.005	5	0.03	0.336088
0.006	5	0.03	0.378705
0.007	5	0.03	0.417454
0.008	5	0.03	0.452857
0.009	5	0.03	0.485288
0.01	5	0.03	0.515044
0.02	5	0.03	0.71046
0.03	5	0.03	0.80821
0.04	5	0.03	0.864887
0.05	5	0.03	0.899522
0.06	5	0.03	0.921229
0.07	5	0.03	0.935419
0.08	5	0.03	0.945202
0.09	5	0.03	0.952291
0.1	5	0.03	0.957644
0.11	5	0.03	0.961823
0.12	5	0.03	0.965175
0.13	5	0.03	0.967923
0.14	5	0.03	0.970216
0.15	5	0.03	0.972158
0.16	5	0.03	0.973825
0.17	5	0.03	0.975271
0.18	5	0.03	0.976537
0.19	5	0.03	0.977655
0.2	5	0.03	0.97865
0.21	5	0.03	0.979541
0.22	5	0.03	0.980343
0.23	5	0.03	0.981069
0.24	5	0.03	0.98173
0.25	5	0.03	0.982333
0.001	5	0.04	0.100017
0.002	5	0.04	0.175757
0.003	5	0.04	0.238313
0.004	5	0.04	0.292474
0.005	5	0.04	0.340624
0.006	5	0.04	0.384068
0.007	5	0.04	0.423588
0.008	5	0.04	0.459691
0.009	5	0.04	0.49274
0.01	5	0.04	0.523023
0.02	5	0.04	0.719021
0.03	5	0.04	0.813627
0.04	5	0.04	0.867587
0.05	5	0.04	0.900699
0.06	5	0.04	0.921732
0.07	5	0.04	0.935648
0.08	5	0.04	0.945316
0.09	5	0.04	0.952352
0.1	5	0.04	0.95768
0.11	5	0.04	0.961846
0.12	5	0.04	0.96519
0.13	5	0.04	0.967933
0.14	5	0.04	0.970222
0.15	5	0.04	0.972163
0.16	5	0.04	0.973828
0.17	5	0.04	0.975273
0.18	5	0.04	0.976539
0.19	5	0.04	0.977657
0.2	5	0.04	0.978651
0.21	5	0.04	0.979542
0.22	5	0.04	0.980344
0.23	5	0.04	0.98107
0.24	5	0.04	0.98173
0.25	5	0.04	0.982334
0.001	5	0.05	0.100711
0.002	5	0.05	0.177147
0.003	5	0.05	0.240394
0.004	5	0.05	0.295237
0.005	5	0.05	0.34405
0.006	5	0.05	0.388129
0.007	5	0.05	0.428245
0.008	5	0.05	0.464894
0.009	5	0.05	0.498431
0.01	5	0.05	0.529133
0.02	5	0.05	0.725733
0.03	5	0.05	0.817978
0.04	5	0.05	0.869839
0.05	5	0.05	0.901732
0.06	5	0.05	0.922193
0.07	5	0.05	0.935864
0.08	5	0.05	0.945425
0.09	5	0.05	0.952412
0.1	5	0.05	0.957715
0.11	5	0.05	0.961867
0.12	5	0.05	0.965204
0.13	5	0.05	0.967942
0.14	5	0.05	0.970229
0.15	5	0.05	0.972168
0.16	5	0.05	0.973832
0.17	5	0.05	0.975276
0.18	5	0.05	0.976541
0.19	5	0.05	0.977658
0.2	5	0.05	0.978653
0.21	5	0.05	0.979543
0.22	5	0.05	0.980345
0.23	5	0.05	0.981071
0.24	5	0.05	0.981731
0.25	5	0.05	0.982334
0.001	5	0.06	0.101252
0.002	5	0.06	0.17823
0.003	5	0.06	0.242017
0.004	5	0.06	0.297394
0.005	5	0.06	0.346729
0.006	5	0.06	0.391311
0.007	5	0.06	0.431902
0.008	5	0.06	0.46899
0.009	5	0.06	0.50292
0.01	5	0.06	0.533966
0.02	5	0.06	0.731149
0.03	5	0.06	0.821566
0.04	5	0.06	0.87176
0.05	5	0.06	0.902649
0.06	5	0.06	0.922618
0.07	5	0.06	0.936069
0.08	5	0.06	0.945531
0.09	5	0.06	0.95247
0.1	5	0.06	0.957749
0.11	5	0.06	0.961889
0.12	5	0.06	0.965218
0.13	5	0.06	0.967952
0.14	5	0.06	0.970236
0.15	5	0.06	0.972173
0.16	5	0.06	0.973835
0.17	5	0.06	0.975279
0.18	5	0.06	0.976543
0.19	5	0.06	0.97766
0.2	5	0.06	0.978654
0.21	5	0.06	0.979544
0.22	5	0.06	0.980345
0.23	5	0.06	0.981071
0.24	5	0.06	0.981731
0.25	5	0.06	0.982335
0.001	5	0.07	0.101685
0.002	5	0.07	0.179097
0.003	5	0.07	0.243318
0.004	5	0.07	0.299126
0.005	5	0.07	0.348883
0.006	5	0.07	0.393873
0.007	5	0.07	0.434851
0.008	5	0.07	0.472298
0.009	5	0.07	0.506554
0.01	5	0.07	0.537886
0.02	5	0.07	0.735623
0.03	5	0.07	0.824589
0.04	5	0.07	0.873424
0.05	5	0.07	0.903472
0.06	5	0.07	0.923013
0.07	5	0.07	0.936263
0.08	5	0.07	0.945632
0.09	5	0.07	0.952527
0.1	5	0.07	0.957783
0.11	5	0.07	0.96191
0.12	5	0.07	0.965232
0.13	5	0.07	0.967961
0.14	5	0.07	0.970242
0.15	5	0.07	0.972177
0.16	5	0.07	0.973839
0.17	5	0.07	0.975281
0.18	5	0.07	0.976545
0.19	5	0.07	0.977662
0.2	5	0.07	0.978655
0.21	5	0.07	0.979545
0.22	5	0.07	0.980346
0.23	5	0.07	0.981072
0.24	5	0.07	0.981732
0.25	5	0.07	0.982335
0.001	5	0.08	0.102039
0.002	5	0.08	0.179808
0.003	5	0.08	0.244385
0.004	5	0.08	0.300546
0.005	5	0.08	0.350651
0.006	5	0.08	0.395979
0.007	5	0.08	0.437279
0.008	5	0.08	0.475027
0.009	5	0.08	0.509557
0.01	5	0.08	0.541131
0.02	5	0.08	0.739387
0.03	5	0.08	0.827178
0.04	5	0.08	0.874886
0.05	5	0.08	0.904217
0.06	5	0.08	0.92338
0.07	5	0.08	0.936448
0.08	5	0.08	0.945731
0.09	5	0.08	0.952583
0.1	5	0.08	0.957816
0.11	5	0.08	0.961931
0.12	5	0.08	0.965245
0.13	5	0.08	0.96797
0.14	5	0.08	0.970249
0.15	5	0.08	0.972182
0.16	5	0.08	0.973843
0.17	5	0.08	0.975284
0.18	5	0.08	0.976547
0.19	5	0.08	0.977663
0.2	5	0.08	0.978656
0.21	5	0.08	0.979546
0.22	5	0.08	0.980347
0.23	5	0.08	0.981073
0.24	5	0.08	0.981733
0.25	5	0.08	0.982336
0.001	5	0.09	0.102335
0.002	5	0.09	0.1804
0.003	5	0.09	0.245275
0.004	5	0.09	0.301733
0.005	5	0.09	0.352129
0.006	5	0.09	0.397742
0.007	5	0.09	0.439314
0.008	5	0.09	0.477317
0.009	5	0.09	0.512081
0.01	5	0.09	0.543862
0.02	5	0.09	0.742604
0.03	5	0.09	0.829426
0.04	5	0.09	0.876183
0.05	5	0.09	0.904896
0.06	5	0.09	0.923723
0.07	5	0.09	0.936625
0.08	5	0.09	0.945826
0.09	5	0.09	0.952637
0.1	5	0.09	0.957849
0.11	5	0.09	0.961951
0.12	5	0.09	0.965259
0.13	5	0.09	0.96798
0.14	5	0.09	0.970255
0.15	5	0.09	0.972187
0.16	5	0.09	0.973846
0.17	5	0.09	0.975287
0.18	5	0.09	0.976549
0.19	5	0.09	0.977665
0.2	5	0.09	0.978658
0.21	5	0.09	0.979547
0.22	5	0.09	0.980348
0.23	5	0.09	0.981073
0.24	5	0.09	0.981733
0.25	5	0.09	0.982336
0.001	5	0.1	0.102586
0.002	5	0.1	0.180903
0.003	5	0.1	0.246029
0.004	5	0.1	0.302738
0.005	5	0.1	0.353384
0.006	5	0.1	0.399238
0.007	5	0.1	0.441044
0.008	5	0.1	0.479267
0.009	5	0.1	0.514232
0.01	5	0.1	0.546194
0.02	5	0.1	0.745388
0.03	5	0.1	0.8314
0.04	5	0.1	0.877346
0.05	5	0.1	0.905519
0.06	5	0.1	0.924045
0.07	5	0.1	0.936793
0.08	5	0.1	0.945918
0.09	5	0.1	0.95269
0.1	5	0.1	0.957881
0.11	5	0.1	0.961972
0.12	5	0.1	0.965272
0.13	5	0.1	0.967989
0.14	5	0.1	0.970262
0.15	5	0.1	0.972191
0.16	5	0.1	0.973849
0.17	5	0.1	0.975289
0.18	5	0.1	0.976551
0.19	5	0.1	0.977666
0.2	5	0.1	0.978659
0.21	5	0.1	0.979548
0.22	5	0.1	0.980349
0.23	5	0.1	0.981074
0.24	5	0.1	0.981734
0.25	5	0.1	0.982337
0.001	5	0.11	0.1028
0.002	5	0.11	0.181334
0.003	5	0.11	0.246677
0.004	5	0.11	0.303602
0.005	5	0.11	0.354461
0.006	5	0.11	0.400525
0.007	5	0.11	0.442532
0.008	5	0.11	0.480946
0.009	5	0.11	0.516088
0.01	5	0.11	0.548207
0.02	5	0.11	0.747824
0.03	5	0.11	0.833151
0.04	5	0.11	0.878396
0.05	5	0.11	0.906093
0.06	5	0.11	0.924348
0.07	5	0.11	0.936954
0.08	5	0.11	0.946007
0.09	5	0.11	0.952741
0.1	5	0.11	0.957912
0.11	5	0.11	0.961992
0.12	5	0.11	0.965286
0.13	5	0.11	0.967998
0.14	5	0.11	0.970268
0.15	5	0.11	0.972196
0.16	5	0.11	0.973853
0.17	5	0.11	0.975292
0.18	5	0.11	0.976553
0.19	5	0.11	0.977668
0.2	5	0.11	0.97866
0.21	5	0.11	0.979549
0.22	5	0.11	0.980349
0.23	5	0.11	0.981075
0.24	5	0.11	0.981734
0.25	5	0.11	0.982337
0.001	5	0.12	0.102987
0.002	5	0.12	0.181707
0.003	5	0.12	0.247239
0.004	5	0.12	0.304352
0.005	5	0.12	0.355397
0.006	5	0.12	0.401644
0.007	5	0.12	0.443827
0.008	5	0.12	0.482409
0.009	5	0.12	0.517705
0.01	5	0.12	0.549965
0.02	5	0.12	0.749975
0.03	5	0.12	0.834717
0.04	5	0.12	0.87935
0.05	5	0.12	0.906625
0.06	5	0.12	0.924634
0.07	5	0.12	0.937109
0.08	5	0.12	0.946093
0.09	5	0.12	0.952792
0.1	5	0.12	0.957943
0.11	5	0.12	0.962011
0.12	5	0.12	0.965299
0.13	5	0.12	0.968007
0.14	5	0.12	0.970275
0.15	5	0.12	0.972201
0.16	5	0.12	0.973856
0.17	5	0.12	0.975295
0.18	5	0.12	0.976555
0.19	5	0.12	0.97767
0.2	5	0.12	0.978661
0.21	5	0.12	0.97955
0.22	5	0.12	0.98035
0.23	5	0.12	0.981075
0.24	5	0.12	0.981735
0.25	5	0.12	0.982338
0.001	5	0.13	0.10315
0.002	5	0.13	0.182035
0.003	5	0.13	0.247731
0.004	5	0.13	0.305008
0.005	5	0.13	0.356218
0.006	5	0.13	0.402625
0.007	5	0.13	0.444964
0.008	5	0.13	0.483693
0.009	5	0.13	0.519127
0.01	5	0.13	0.551512
0.02	5	0.13	0.751889
0.03	5	0.13	0.836127
0.04	5	0.13	0.880222
0.05	5	0.13	0.90712
0.06	5	0.13	0.924904
0.07	5	0.13	0.937257
0.08	5	0.13	0.946177
0.09	5	0.13	0.952841
0.1	5	0.13	0.957973
0.11	5	0.13	0.962031
0.12	5	0.13	0.965312
0.13	5	0.13	0.968016
0.14	5	0.13	0.970281
0.15	5	0.13	0.972205
0.16	5	0.13	0.97386
0.17	5	0.13	0.975297
0.18	5	0.13	0.976557
0.19	5	0.13	0.977671
0.2	5	0.13	0.978663
0.21	5	0.13	0.979551
0.22	5	0.13	0.980351
0.23	5	0.13	0.981076
0.24	5	0.13	0.981735
0.25	5	0.13	0.982338
0.001	5	0.14	0.103294
0.002	5	0.14	0.182324
0.003	5	0.14	0.248165
0.004	5	0.14	0.305589
0.005	5	0.14	0.356943
0.006	5	0.14	0.403493
0.007	5	0.14	0.44597
0.008	5	0.14	0.484831
0.009	5	0.14	0.520388
0.01	5	0.14	0.552884
0.02	5	0.14	0.753606
0.03	5	0.14	0.837406
0.04	5	0.14	0.881024
0.05	5	0.14	0.907582
0.06	5	0.14	0.925161
0.07	5	0.14	0.9374
0.08	5	0.14	0.946258
0.09	5	0.14	0.952889
0.1	5	0.14	0.958003
0.11	5	0.14	0.96205
0.12	5	0.14	0.965324
0.13	5	0.14	0.968025
0.14	5	0.14	0.970287
0.15	5	0.14	0.97221
0.16	5	0.14	0.973863
0.17	5	0.14	0.9753
0.18	5	0.14	0.976559
0.19	5	0.14	0.977673
0.2	5	0.14	0.978664
0.21	5	0.14	0.979552
0.22	5	0.14	0.980352
0.23	5	0.14	0.981077
0.24	5	0.14	0.981736
0.25	5	0.14	0.982338
0.001	5	0.15	0.103422
0.002	5	0.15	0.182581
0.003	5	0.15	0.248552
0.004	5	0.15	0.306105
0.005	5	0.15	0.357588
0.006	5	0.15	0.404265
0.007	5	0.15	0.446866
0.008	5	0.15	0.485846
0.009	5	0.15	0.521513
0.01	5	0.15	0.55411
0.02	5	0.15	0.755154
0.03	5	0.15	0.838571
0.04	5	0.15	0.881763
0.05	5	0.15	0.908015
0.06	5	0.15	0.925404
0.07	5	0.15	0.937537
0.08	5	0.15	0.946337
0.09	5	0.15	0.952936
0.1	5	0.15	0.958032
0.11	5	0.15	0.962069
0.12	5	0.15	0.965337
0.13	5	0.15	0.968033
0.14	5	0.15	0.970294
0.15	5	0.15	0.972214
0.16	5	0.15	0.973867
0.17	5	0.15	0.975302
0.18	5	0.15	0.976561
0.19	5	0.15	0.977674
0.2	5	0.15	0.978665
0.21	5	0.15	0.979553
0.22	5	0.15	0.980353
0.23	5	0.15	0.981077
0.24	5	0.15	0.981736
0.25	5	0.15	0.982339
0.001	5	0.16	0.103537
0.002	5	0.16	0.182811
0.003	5	0.16	0.248898
0.004	5	0.16	0.306567
0.005	5	0.16	0.358166
0.006	5	0.16	0.404958
0.007	5	0.16	0.44767
0.008	5	0.16	0.486756
0.009	5	0.16	0.522524
0.01	5	0.16	0.555212
0.02	5	0.16	0.756559
0.03	5	0.16	0.839638
0.04	5	0.16	0.882449
0.05	5	0.16	0.908421
0.06	5	0.16	0.925636
0.07	5	0.16	0.937669
0.08	5	0.16	0.946414
0.09	5	0.16	0.952982
0.1	5	0.16	0.958061
0.11	5	0.16	0.962088
0.12	5	0.16	0.96535
0.13	5	0.16	0.968042
0.14	5	0.16	0.9703
0.15	5	0.16	0.972219
0.16	5	0.16	0.97387
0.17	5	0.16	0.975305
0.18	5	0.16	0.976563
0.19	5	0.16	0.977676
0.2	5	0.16	0.978666
0.21	5	0.16	0.979554
0.22	5	0.16	0.980354
0.23	5	0.16	0.981078
0.24	5	0.16	0.981737
0.25	5	0.16	0.982339
0.001	5	0.17	0.10364
0.002	5	0.17	0.183018
0.003	5	0.17	0.24921
0.004	5	0.17	0.306984
0.005	5	0.17	0.358687
0.006	5	0.17	0.405582
0.007	5	0.17	0.448395
0.008	5	0.17	0.487578
0.009	5	0.17	0.523436
0.01	5	0.17	0.556208
0.02	5	0.17	0.757839
0.03	5	0.17	0.840619
0.04	5	0.17	0.883087
0.05	5	0.17	0.908804
0.06	5	0.17	0.925858
0.07	5	0.17	0.937796
0.08	5	0.17	0.946488
0.09	5	0.17	0.953028
0.1	5	0.17	0.958089
0.11	5	0.17	0.962106
0.12	5	0.17	0.965362
0.13	5	0.17	0.968051
0.14	5	0.17	0.970306
0.15	5	0.17	0.972223
0.16	5	0.17	0.973873
0.17	5	0.17	0.975307
0.18	5	0.17	0.976565
0.19	5	0.17	0.977677
0.2	5	0.17	0.978668
0.21	5	0.17	0.979555
0.22	5	0.17	0.980354
0.23	5	0.17	0.981079
0.24	5	0.17	0.981738
0.25	5	0.17	0.98234
0.001	5	0.18	0.103734
0.002	5	0.18	0.183206
0.003	5	0.18	0.249492
0.004	5	0.18	0.307361
0.005	5	0.18	0.359159
0.006	5	0.18	0.406147
0.007	5	0.18	0.449052
0.008	5	0.18	0.488323
0.009	5	0.18	0.524265
0.01	5	0.18	0.557113
0.02	5	0.18	0.759011
0.03	5	0.18	0.841526
0.04	5	0.18	0.883682
0.05	5	0.18	0.909165
0.06	5	0.18	0.926069
0.07	5	0.18	0.937919
0.08	5	0.18	0.946561
0.09	5	0.18	0.953072
0.1	5	0.18	0.958117
0.11	5	0.18	0.962124
0.12	5	0.18	0.965374
0.13	5	0.18	0.968059
0.14	5	0.18	0.970312
0.15	5	0.18	0.972228
0.16	5	0.18	0.973877
0.17	5	0.18	0.97531
0.18	5	0.18	0.976567
0.19	5	0.18	0.977679
0.2	5	0.18	0.978669
0.21	5	0.18	0.979556
0.22	5	0.18	0.980355
0.23	5	0.18	0.981079
0.24	5	0.18	0.981738
0.25	5	0.18	0.98234
0.001	5	0.19	0.103819
0.002	5	0.19	0.183376
0.003	5	0.19	0.249748
0.004	5	0.19	0.307704
0.005	5	0.19	0.359588
0.006	5	0.19	0.406662
0.007	5	0.19	0.449651
0.008	5	0.19	0.489002
0.009	5	0.19	0.52502
0.01	5	0.19	0.557938
0.02	5	0.19	0.760089
0.03	5	0.19	0.842366
0.04	5	0.19	0.884238
0.05	5	0.19	0.909507
0.06	5	0.19	0.926271
0.07	5	0.19	0.938038
0.08	5	0.19	0.946632
0.09	5	0.19	0.953115
0.1	5	0.19	0.958145
0.11	5	0.19	0.962142
0.12	5	0.19	0.965387
0.13	5	0.19	0.968068
0.14	5	0.19	0.970318
0.15	5	0.19	0.972232
0.16	5	0.19	0.97388
0.17	5	0.19	0.975312
0.18	5	0.19	0.976569
0.19	5	0.19	0.97768
0.2	5	0.19	0.97867
0.21	5	0.19	0.979557
0.22	5	0.19	0.980356
0.23	5	0.19	0.98108
0.24	5	0.19	0.981739
0.25	5	0.19	0.982341
0.001	5	0.2	0.103897
0.002	5	0.2	0.183532
0.003	5	0.2	0.249983
0.004	5	0.2	0.308017
0.005	5	0.2	0.35998
0.006	5	0.2	0.407133
0.007	5	0.2	0.450198
0.008	5	0.2	0.489623
0.009	5	0.2	0.525711
0.01	5	0.2	0.558694
0.02	5	0.2	0.761083
0.03	5	0.2	0.843148
0.04	5	0.2	0.884761
0.05	5	0.2	0.909831
0.06	5	0.2	0.926465
0.07	5	0.2	0.938153
0.08	5	0.2	0.946701
0.09	5	0.2	0.953158
0.1	5	0.2	0.958172
0.11	5	0.2	0.96216
0.12	5	0.2	0.965399
0.13	5	0.2	0.968076
0.14	5	0.2	0.970324
0.15	5	0.2	0.972237
0.16	5	0.2	0.973883
0.17	5	0.2	0.975315
0.18	5	0.2	0.976571
0.19	5	0.2	0.977682
0.2	5	0.2	0.978671
0.21	5	0.2	0.979558
0.22	5	0.2	0.980357
0.23	5	0.2	0.981081
0.24	5	0.2	0.981739
0.25	5	0.2	0.982341
0.001	10	0	0.050274
0.002	10	0	0.0874045
0.003	10	0	0.117602
0.004	10	0	0.143582
0.005	10	0	0.166718
0.006	10	0	0.187781
0.007	10	0	0.207238
0.008	10	0	0.225395
0.009	10	0	0.242462
0.01	10	0	0.258591
0.02	10	0	0.385982
0.03	10	0	0.477913
0.04	10	0	0.550365
0.05	10	0	0.610073
0.06	10	0	0.660587
0.07	10	0	0.704066
0.08	10	0	0.741925
0.09	10	0	0.775143
0.1	10	0	0.804441
0.11	10	0	0.830354
0.12	10	0	0.853296
0.13	10	0	0.873593
0.14	10	0	0.891499
0.15	10	0	0.90722
0.16	10	0	0.920918
0.17	10	0	0.932718
0.18	10	0	0.942705
0.19	10	0	0.950913
0.2	10	0	0.957367
0.21	10	0	0.962253
0.22	10	0	0.965942
0.23	10	0	0.968792
0.24	10	0	0.971061
0.25	10	0	0.972915
0.001	10	0.01	0.052114
0.002	10	0.01	0.0910999
0.003	10	0.01	0.123158
0.004	10	0.01	0.15099
0.005	10	0.01	0.175955
0.006	10	0.01	0.198807
0.007	10	0.01	0.219997
0.008	10	0.01	0.239812
0.009	10	0.01	0.258446
0.01	10	0.01	0.276036
0.02	10	0.01	0.411161
0.03	10	0.01	0.502238
0.04	10	0.01	0.571588
0.05	10	0.01	0.628177
0.06	10	0.01	0.676028
0.07	10	0.01	0.717284
0.08	10	0.01	0.753272
0.09	10	0.01	0.784897
0.1	10	0.01	0.812814
0.11	10	0.01	0.837516
0.12	10	0.01	0.859385
0.13	10	0.01	0.87872
0.14	10	0.01	0.895758
0.15	10	0.01	0.91069
0.16	10	0.01	0.923662
0.17	10	0.01	0.934789
0.18	10	0.01	0.944151
0.19	10	0.01	0.951809
0.2	10	0.01	0.957858
0.21	10	0.01	0.962511
0.22	10	0.01	0.966082
0.23	10	0.01	0.968874
0.24	10	0.01	0.971112
0.25	10	0.01	0.972949
0.001	10	0.02	0.0532911
0.002	10	0.02	0.0934745
0.003	10	0.02	0.126748
0.004	10	0.02	0.155808
0.005	10	0.02	0.182009
0.006	10	0.02	0.206098
0.007	10	0.02	0.228516
0.008	10	0.02	0.249541
0.009	10	0.02	0.269355
0.01	10	0.02	0.288086
0.02	10	0.02	0.430757
0.03	10	0.02	0.522673
0.04	10	0.02	0.59013
0.05	10	0.02	0.644311
0.06	10	0.02	0.689911
0.07	10	0.02	0.729215
0.08	10	0.02	0.763528
0.09	10	0.02	0.793708
0.1	10	0.02	0.820364
0.11	10	0.02	0.843954
0.12	10	0.02	0.864832
0.13	10	0.02	0.883276
0.14	10	0.02	0.899507
0.15	10	0.02	0.913703
0.16	10	0.02	0.926003
0.17	10	0.02	0.936518
0.18	10	0.02	0.945338
0.19	10	0.02	0.95255
0.2	10	0.02	0.958281
0.21	10	0.02	0.962744
0.22	10	0.02	0.966213
0.23	10	0.02	0.968952
0.24	10	0.02	0.971161
0.25	10	0.02	0.972982
0.001	10	0.03	0.0541307
0.002	10	0.03	0.0951725
0.003	10	0.03	0.129322
0.004	10	0.03	0.159276
0.005	10	0.03	0.186386
0.006	10	0.03	0.211395
0.007	10	0.03	0.234741
0.008	10	0.03	0.256695
0.009	10	0.03	0.277433
0.01	10	0.03	0.297074
0.02	10	0.03	0.446576
0.03	10	0.03	0.540084
0.04	10	0.03	0.606412
0.05	10	0.03	0.658717
0.06	10	0.03	0.702416
0.07	10	0.03	0.74
0.08	10	0.03	0.772807
0.09	10	0.03	0.801671
0.1	10	0.03	0.827171
0.11	10	0.03	0.849736
0.12	10	0.03	0.869697
0.13	10	0.03	0.887316
0.14	10	0.03	0.902802
0.15	10	0.03	0.916322
0.16	10	0.03	0.928014
0.17	10	0.03	0.937987
0.18	10	0.03	0.946343
0.19	10	0.03	0.953184
0.2	10	0.03	0.958654
0.21	10	0.03	0.962957
0.22	10	0.03	0.966337
0.23	10	0.03	0.969028
0.24	10	0.03	0.97121
0.25	10	0.03	0.973014
0.001	10	0.04	0.0547688
0.002	10	0.04	0.0964647
0.003	10	0.04	0.131285
0.004	10	0.04	0.161927
0.005	10	0.04	0.18974
0.006	10	0.04	0.215467
0.007	10	0.04	0.239544
0.008	10	0.04	0.262237
0.009	10	0.04	0.283719
0.01	10	0.04	0.304104
0.02	10	0.04	0.459683
0.03	10	0.04	0.555115
0.04	10	0.04	0.620802
0.05	10	0.04	0.671624
0.06	10	0.04	0.713703
0.07	10	0.04	0.749767
0.08	10	0.04	0.781215
0.09	10	0.04	0.808878
0.1	10	0.04	0.833316
0.11	10	0.04	0.854935
0.12	10	0.04	0.874051
0.13	10	0.04	0.89091
0.14	10	0.04	0.905712
0.15	10	0.04	0.918618
0.16	10	0.04	0.929761
0.17	10	0.04	0.939258
0.18	10	0.04	0.947212
0.19	10	0.04	0.95374
0.2	10	0.04	0.958989
0.21	10	0.04	0.963154
0.22	10	0.04	0.966455
0.23	10	0.04	0.9691
0.24	10	0.04	0.971257
0.25	10	0.04	0.973046
0.001	10	0.05	0.0552744
0.002	10	0.05	0.0974896
0.003	10	0.05	0.132844
0.004	10	0.05	0.164035
0.005	10	0.05	0.192412
0.006	10	0.05	0.218719
0.007	10	0.05	0.243388
0.008	10	0.05	0.266686
0.009	10	0.05	0.288781
0.01	10	0.05	0.309785
0.02	10	0.05	0.470754
0.03	10	0.05	0.568235
0.04	10	0.05	0.633598
0.05	10	0.05	0.683229
0.06	10	0.05	0.723916
0.07	10	0.05	0.758632
0.08	10	0.05	0.788851
0.09	10	0.05	0.815417
0.1	10	0.05	0.838877
0.11	10	0.05	0.859625
0.12	10	0.05	0.877962
0.13	10	0.05	0.894122
0.14	10	0.05	0.908298
0.15	10	0.05	0.920646
0.16	10	0.05	0.931299
0.17	10	0.05	0.940372
0.18	10	0.05	0.947977
0.19	10	0.05	0.954235
0.2	10	0.05	0.959294
0.21	10	0.05	0.963337
0.22	10	0.05	0.966566
0.23	10	0.05	0.96917
0.24	10	0.05	0.971302
0.25	10	0.05	0.973077
0.001	10	0.06	0.0556872
0.002	10	0.06	0.0983268
0.003	10	0.06	0.134118
0.004	10	0.06	0.16576
0.005	10	0.06	0.194602
0.006	10	0.06	0.221387
0.007	10	0.06	0.246548
0.008	10	0.06	0.270351
0.009	10	0.06	0.292962
0.01	10	0.06	0.314489
0.02	10	0.06	0.480248
0.03	10	0.06	0.579795
0.04	10	0.06	0.645044
0.05	10	0.06	0.693703
0.06	10	0.06	0.733184
0.07	10	0.06	0.766697
0.08	10	0.06	0.795802
0.09	10	0.06	0.821363
0.1	10	0.06	0.843925
0.11	10	0.06	0.863871
0.12	10	0.06	0.88149
0.13	10	0.06	0.897009
0.14	10	0.06	0.910612
0.15	10	0.06	0.922454
0.16	10	0.06	0.932665
0.17	10	0.06	0.941363
0.18	10	0.06	0.948661
0.19	10	0.06	0.954682
0.2	10	0.06	0.959574
0.21	10	0.06	0.963509
0.22	10	0.06	0.966673
0.23	10	0.06	0.969238
0.24	10	0.06	0.971347
0.25	10	0.06	0.973108
0.001	10	0.07	0.0560319
0.002	10	0.07	0.0990263
0.003	10	0.07	0.135183
0.004	10	0.07	0.167203
0.005	10	0.07	0.196435
0.006	10	0.07	0.223623
0.007	10	0.07	0.249201
0.008	10	0.07	0.273431
0.009	10	0.07	0.296482
0.01	10	0.07	0.318458
0.02	10	0.07	0.488486
0.03	10	0.07	0.590059
0.04	10	0.07	0.655337
0.05	10	0.07	0.703192
0.06	10	0.07	0.741617
0.07	10	0.07	0.774053
0.08	10	0.07	0.802147
0.09	10	0.07	0.826788
0.1	10	0.07	0.848523
0.11	10	0.07	0.867729
0.12	10	0.07	0.884686
0.13	10	0.07	0.899616
0.14	10	0.07	0.912697
0.15	10	0.07	0.924079
0.16	10	0.07	0.933891
0.17	10	0.07	0.942252
0.18	10	0.07	0.949277
0.19	10	0.07	0.95509
0.2	10	0.07	0.959834
0.21	10	0.07	0.963671
0.22	10	0.07	0.966775
0.23	10	0.07	0.969304
0.24	10	0.07	0.971391
0.25	10	0.07	0.973138
0.001	10	0.08	0.0563248
0.002	10	0.08	0.0996208
0.003	10	0.08	0.136089
0.004	10	0.08	0.16843
0.005	10	0.08	0.197996
0.006	10	0.08	0.225529
0.007	10	0.08	0.251462
0.008	10	0.08	0.276062
0.009	10	0.08	0.299491
0.01	10	0.08	0.321856
0.02	10	0.08	0.495708
0.03	10	0.08	0.599237
0.04	10	0.08	0.664638
0.05	10	0.08	0.71182
0.06	10	0.08	0.749315
0.07	10	0.08	0.780782
0.08	10	0.08	0.807954
0.09	10	0.08	0.83175
0.1	10	0.08	0.852724
0.11	10	0.08	0.871247
0.12	10	0.08	0.887596
0.13	10	0.08	0.901983
0.14	10	0.08	0.914585
0.15	10	0.08	0.925547
0.16	10	0.08	0.934999
0.17	10	0.08	0.943057
0.18	10	0.08	0.949838
0.19	10	0.08	0.955465
0.2	10	0.08	0.960075
0.21	10	0.08	0.963824
0.22	10	0.08	0.966872
0.23	10	0.08	0.969367
0.24	10	0.08	0.971433
0.25	10	0.08	0.973168
0.001	10	0.09	0.0565773
0.002	10	0.09	0.100133
0.003	10	0.09	0.13687
0.004	10	0.09	0.169489
0.005	10	0.09	0.199343
0.006	10	0.09	0.227174
0.007	10	0.09	0.253417
0.008	10	0.09	0.278337
0.009	10	0.09	0.302097
0.01	10	0.09	0.324802
0.02	10	0.09	0.502092
0.03	10	0.09	0.607492
0.04	10	0.09	0.67308
0.05	10	0.09	0.719693
0.06	10	0.09	0.756362
0.07	10	0.09	0.786954
0.08	10	0.09	0.813284
0.09	10	0.09	0.836304
0.1	10	0.09	0.856575
0.11	10	0.09	0.874468
0.12	10	0.09	0.890255
0.13	10	0.09	0.904143
0.14	10	0.09	0.916305
0.15	10	0.09	0.926884
0.16	10	0.09	0.936008
0.17	10	0.09	0.943792
0.18	10	0.09	0.950353
0.19	10	0.09	0.955811
0.2	10	0.09	0.960301
0.21	10	0.09	0.96397
0.22	10	0.09	0.966966
0.23	10	0.09	0.969429
0.24	10	0.09	0.971475
0.25	10	0.09	0.973197
0.001	10	0.1	0.0567975
0.002	10	0.1	0.10058
0.003	10	0.1	0.137552
0.004	10	0.1	0.170413
0.005	10	0.1	0.200518
0.006	10	0.1	0.228611
0.007	10	0.1	0.255125
0.008	10	0.1	0.280326
0.009	10	0.1	0.304377
0.01	10	0.1	0.327383
0.02	10	0.1	0.507777
0.03	10	0.1	0.614957
0.04	10	0.1	0.680775
0.05	10	0.1	0.726901
0.06	10	0.1	0.762833
0.07	10	0.1	0.79263
0.08	10	0.1	0.818189
0.09	10	0.1	0.840495
0.1	10	0.1	0.860117
0.11	10	0.1	0.877428
0.12	10	0.1	0.892695
0.13	10	0.1	0.906123
0.14	10	0.1	0.91788
0.15	10	0.1	0.928108
0.16	10	0.1	0.936932
0.17	10	0.1	0.944467
0.18	10	0.1	0.950828
0.19	10	0.1	0.956134
0.2	10	0.1	0.960514
0.21	10	0.1	0.964108
0.22	10	0.1	0.967057
0.23	10	0.1	0.969489
0.24	10	0.1	0.971516
0.25	10	0.1	0.973225
0.001	10	0.11	0.0569914
0.002	10	0.11	0.100974
0.003	10	0.11	0.138152
0.004	10	0.11	0.171227
0.005	10	0.11	0.201554
0.006	10	0.11	0.229878
0.007	10	0.11	0.256632
0.008	10	0.11	0.282081
0.009	10	0.11	0.30639
0.01	10	0.11	0.329663
0.02	10	0.11	0.512872
0.03	10	0.11	0.621739
0.04	10	0.11	0.687816
0.05	10	0.11	0.733522
0.06	10	0.11	0.768791
0.07	10	0.11	0.797865
0.08	10	0.11	0.822717
0.09	10	0.11	0.844363
0.1	10	0.11	0.863386
0.11	10	0.11	0.880157
0.12	10	0.11	0.894942
0.13	10	0.11	0.907945
0.14	10	0.11	0.919329
0.15	10	0.11	0.929233
0.16	10	0.11	0.937782
0.17	10	0.11	0.94509
0.18	10	0.11	0.951269
0.19	10	0.11	0.956436
0.2	10	0.11	0.960715
0.21	10	0.11	0.964241
0.22	10	0.11	0.967144
0.23	10	0.11	0.969547
0.24	10	0.11	0.971556
0.25	10	0.11	0.973253
0.001	10	0.12	0.0571637
0.002	10	0.12	0.101324
0.003	10	0.12	0.138685
0.004	10	0.12	0.171951
0.005	10	0.12	0.202475
0.006	10	0.12	0.231003
0.007	10	0.12	0.257971
0.008	10	0.12	0.283642
0.009	10	0.12	0.308182
0.01	10	0.12	0.331694
0.02	10	0.12	0.517465
0.03	10	0.12	0.627928
0.04	10	0.12	0.694282
0.05	10	0.12	0.739623
0.06	10	0.12	0.774293
0.07	10	0.12	0.802706
0.08	10	0.12	0.826907
0.09	10	0.12	0.847944
0.1	10	0.12	0.86641
0.11	10	0.12	0.882681
0.12	10	0.12	0.89702
0.13	10	0.12	0.909628
0.14	10	0.12	0.920667
0.15	10	0.12	0.930273
0.16	10	0.12	0.938569
0.17	10	0.12	0.945668
0.18	10	0.12	0.95168
0.19	10	0.12	0.956719
0.2	10	0.12	0.960906
0.21	10	0.12	0.964367
0.22	10	0.12	0.967228
0.23	10	0.12	0.969604
0.24	10	0.12	0.971595
0.25	10	0.12	0.973281
0.001	10	0.13	0.0573178
0.002	10	0.13	0.101637
0.003	10	0.13	0.139163
0.004	10	0.13	0.172598
0.005	10	0.13	0.203299
0.006	10	0.13	0.232011
0.007	10	0.13	0.25917
0.008	10	0.13	0.28504
0.009	10	0.13	0.309788
0.01	10	0.13	0.333514
0.02	10	0.13	0.521625
0.03	10	0.13	0.633598
0.04	10	0.13	0.700239
0.05	10	0.13	0.745261
0.06	10	0.13	0.779387
0.07	10	0.13	0.807194
0.08	10	0.13	0.830795
0.09	10	0.13	0.851267
0.1	10	0.13	0.869217
0.11	10	0.13	0.885022
0.12	10	0.13	0.898947
0.13	10	0.13	0.911188
0.14	10	0.13	0.921907
0.15	10	0.13	0.931238
0.16	10	0.13	0.939301
0.17	10	0.13	0.946207
0.18	10	0.13	0.952065
0.19	10	0.13	0.956986
0.2	10	0.13	0.961087
0.21	10	0.13	0.964489
0.22	10	0.13	0.967309
0.23	10	0.13	0.969659
0.24	10	0.13	0.971633
0.25	10	0.13	0.973308
0.001	10	0.14	0.0574566
0.002	10	0.14	0.101919
0.003	10	0.14	0.139592
0.004	10	0.14	0.173181
0.005	10	0.14	0.204041
0.006	10	0.14	0.232919
0.007	10	0.14	0.26025
0.008	10	0.14	0.2863
0.009	10	0.14	0.311235
0.01	10	0.14	0.335156
0.02	10	0.14	0.525412
0.03	10	0.14	0.638811
0.04	10	0.14	0.705745
0.05	10	0.14	0.750485
0.06	10	0.14	0.784116
0.07	10	0.14	0.811365
0.08	10	0.14	0.834411
0.09	10	0.14	0.854359
0.1	10	0.14	0.871828
0.11	10	0.14	0.887201
0.12	10	0.14	0.900739
0.13	10	0.14	0.91264
0.14	10	0.14	0.923061
0.15	10	0.14	0.932136
0.16	10	0.14	0.939983
0.17	10	0.14	0.946711
0.18	10	0.14	0.952426
0.19	10	0.14	0.957239
0.2	10	0.14	0.96126
0.21	10	0.14	0.964605
0.22	10	0.14	0.967388
0.23	10	0.14	0.969713
0.24	10	0.14	0.971671
0.25	10	0.14	0.973335
0.001	10	0.15	0.0575823
0.002	10	0.15	0.102174
0.003	10	0.15	0.139981
0.004	10	0.15	0.173709
0.005	10	0.15	0.204713
0.006	10	0.15	0.233741
0.007	10	0.15	0.261229
0.008	10	0.15	0.287442
0.009	10	0.15	0.312546
0.01	10	0.15	0.336644
0.02	10	0.15	0.528873
0.03	10	0.15	0.64362
0.04	10	0.15	0.710848
0.05	10	0.15	0.755339
0.06	10	0.15	0.788517
0.07	10	0.15	0.815251
0.08	10	0.15	0.837782
0.09	10	0.15	0.857243
0.1	10	0.15	0.874265
0.11	10	0.15	0.889233
0.12	10	0.15	0.902411
0.13	10	0.15	0.913994
0.14	10	0.15	0.924139
0.15	10	0.15	0.932976
0.16	10	0.15	0.940621
0.17	10	0.15	0.947184
0.18	10	0.15	0.952768
0.19	10	0.15	0.957478
0.2	10	0.15	0.961425
0.21	10	0.15	0.964718
0.22	10	0.15	0.967465
0.23	10	0.15	0.969766
0.24	10	0.15	0.971708
0.25	10	0.15	0.973361
0.001	10	0.16	0.0576967
0.002	10	0.16	0.102406
0.003	10	0.16	0.140335
0.004	10	0.16	0.174189
0.005	10	0.16	0.205325
0.006	10	0.16	0.234489
0.007	10	0.16	0.262119
0.008	10	0.16	0.288481
0.009	10	0.16	0.31374
0.01	10	0.16	0.337999
0.02	10	0.16	0.532048
0.03	10	0.16	0.648071
0.04	10	0.16	0.71559
0.05	10	0.16	0.75986
0.06	10	0.16	0.792621
0.07	10	0.16	0.818879
0.08	10	0.16	0.840932
0.09	10	0.16	0.85994
0.1	10	0.16	0.876543
0.11	10	0.16	0.891133
0.12	10	0.16	0.903975
0.13	10	0.16	0.915261
0.14	10	0.16	0.925147
0.15	10	0.16	0.933762
0.16	10	0.16	0.941221
0.17	10	0.16	0.947629
0.18	10	0.16	0.95309
0.19	10	0.16	0.957706
0.2	10	0.16	0.961583
0.21	10	0.16	0.964826
0.22	10	0.16	0.967539
0.23	10	0.16	0.969817
0.24	10	0.16	0.971744
0.25	10	0.16	0.973387
0.001	10	0.17	0.0578013
0.002	10	0.17	0.102619
0.003	10	0.17	0.140659
0.004	10	0.17	0.174628
0.005	10	0.17	0.205884
0.006	10	0.17	0.235173
0.007	10	0.17	0.262934
0.008	10	0.17	0.289432
0.009	10	0.17	0.314833
0.01	10	0.17	0.33924
0.02	10	0.17	0.534971
0.03	10	0.17	0.652201
0.04	10	0.17	0.720009
0.05	10	0.17	0.764081
0.06	10	0.17	0.796458
0.07	10	0.17	0.822274
0.08	10	0.17	0.843882
0.09	10	0.17	0.862466
0.1	10	0.17	0.878678
0.11	10	0.17	0.892915
0.12	10	0.17	0.905441
0.13	10	0.17	0.91645
0.14	10	0.17	0.926094
0.15	10	0.17	0.934501
0.16	10	0.17	0.941785
0.17	10	0.17	0.94805
0.18	10	0.17	0.953396
0.19	10	0.17	0.957923
0.2	10	0.17	0.961734
0.21	10	0.17	0.96493
0.22	10	0.17	0.967611
0.23	10	0.17	0.969868
0.24	10	0.17	0.971779
0.25	10	0.17	0.973413
0.001	10	0.18	0.0578973
0.002	10	0.18	0.102814
0.003	10	0.18	0.140956
0.004	10	0.18	0.175031
0.005	10	0.18	0.206397
0.006	10	0.18	0.235801
0.007	10	0.18	0.263681
0.008	10	0.18	0.290304
0.009	10	0.18	0.315836
0.01	10	0.18	0.340379
0.02	10	0.18	0.537671
0.03	10	0.18	0.656044
0.04	10	0.18	0.724136
0.05	10	0.18	0.76803
0.06	10	0.18	0.800052
0.07	10	0.18	0.825457
0.08	10	0.18	0.84665
0.09	10	0.18	0.864837
0.1	10	0.18	0.880684
0.11	10	0.18	0.894589
0.12	10	0.18	0.906819
0.13	10	0.18	0.917567
0.14	10	0.18	0.926985
0.15	10	0.18	0.935198
0.16	10	0.18	0.942318
0.17	10	0.18	0.948448
0.18	10	0.18	0.953686
0.19	10	0.18	0.958131
0.2	10	0.18	0.96188
0.21	10	0.18	0.965031
0.22	10	0.18	0.967681
0.23	10	0.18	0.969917
0.24	10	0.18	0.971814
0.25	10	0.18	0.973438
0.001	10	0.19	0.0579858
0.002	10	0.19	0.102993
0.003	10	0.19	0.14123
0.004	10	0.19	0.175403
0.005	10	0.19	0.20687
0.006	10	0.19	0.23638
0.007	10	0.19	0.26437
0.008	10	0.19	0.291108
0.009	10	0.19	0.31676
0.01	10	0.19	0.341428
0.02	10	0.19	0.540172
0.03	10	0.19	0.659629
0.04	10	0.19	0.727999
0.05	10	0.19	0.771733
0.06	10	0.19	0.803426
0.07	10	0.19	0.828448
0.08	10	0.19	0.849252
0.09	10	0.19	0.867068
0.1	10	0.19	0.882571
0.11	10	0.19	0.896165
0.12	10	0.19	0.908117
0.13	10	0.19	0.918621
0.14	10	0.19	0.927825
0.15	10	0.19	0.935856
0.16	10	0.19	0.942822
0.17	10	0.19	0.948826
0.18	10	0.19	0.953963
0.19	10	0.19	0.958329
0.2	10	0.19	0.96202
0.21	10	0.19	0.965129
0.22	10	0.19	0.96775
0.23	10	0.19	0.969965
0.24	10	0.19	0.971849
0.25	10	0.19	0.973463
0.001	10	0.2	0.0580676
0.002	10	0.2	0.103159
0.003	10	0.2	0.141483
0.004	10	0.2	0.175746
0.005	10	0.2	0.207307
0.006	10	0.2	0.236914
0.007	10	0.2	0.265007
0.008	10	0.2	0.291851
0.009	10	0.2	0.317614
0.01	10	0.2	0.342399
0.02	10	0.2	0.542496
0.03	10	0.2	0.66298
0.04	10	0.2	0.731623
0.05	10	0.2	0.775212
0.06	10	0.2	0.806599
0.07	10	0.2	0.831263
0.08	10	0.2	0.851703
0.09	10	0.2	0.869171
0.1	10	0.2	0.884351
0.11	10	0.2	0.897652
0.12	10	0.2	0.909343
0.13	10	0.2	0.919615
0.14	10	0.2	0.928619
0.15	10	0.2	0.936478
0.16	10	0.2	0.9433
0.17	10	0.2	0.949185
0.18	10	0.2	0.954227
0.19	10	0.2	0.958519
0.2	10	0.2	0.962155
0.21	10	0.2	0.965224
0.22	10	0.2	0.967816
0.23	10	0.2	0.970012
0.24	10	0.2	0.971882
0.25	10	0.2	0.973487
0.001	15	0	0.0344219
0.002	15	0	0.0598053
0.003	15	0	0.0804461
0.004	15	0	0.0982222
0.005	15	0	0.114084
0.006	15	0	0.128563
0.007	15	0	0.14198
0.008	15	0	0.154545
0.009	15	0	0.166397
0.01	15	0	0.17764
0.02	15	0	0.268028
0.03	15	0	0.335375
0.04	15	0	0.390116
0.05	15	0	0.436621
0.06	15	0	0.477227
0.07	15	0	0.513322
0.08	15	0	0.545842
0.09	15	0	0.575435
0.1	15	0	0.602565
0.11	15	0	0.627592
0.12	15	0	0.650798
0.13	15	0	0.672401
0.14	15	0	0.692578
0.15	15	0	0.711478
0.16	15	0	0.729226
0.17	15	0	0.745924
0.18	15	0	0.76166
0.19	15	0	0.776509
0.2	15	0	0.790541
0.21	15	0	0.803812
0.22	15	0	0.816373
0.23	15	0	0.828267
0.24	15	0	0.839537
0.25	15	0	0.850216
0.001	15	0.01	0.0356404
0.002	15	0.01	0.0622587
0.003	15	0.01	0.0841458
0.004	15	0.01	0.103174
0.005	15	0.01	0.120285
0.006	15	0.01	0.136002
0.007	15	0.01	0.150638
0.008	15	0.01	0.16439
0.009	15	0.01	0.177389
0.01	15	0.01	0.189728
0.02	15	0.01	0.287041
0.03	15	0.01	0.355116
0.04	15	0.01	0.408364
0.05	15	0.01	0.453022
0.06	15	0.01	0.491939
0.07	15	0.01	0.526606
0.08	15	0.01	0.557917
0.09	15	0.01	0.586477
0.1	15	0.01	0.612719
0.11	15	0.01	0.636972
0.12	15	0.01	0.65949
0.13	15	0.01	0.680478
0.14	15	0.01	0.700103
0.15	15	0.01	0.718503
0.16	15	0.01	0.735792
0.17	15	0.01	0.752068
0.18	15	0.01	0.767415
0.19	15	0.01	0.781906
0.2	15	0.01	0.795602
0.21	15	0.01	0.808559
0.22	15	0.01	0.820825
0.23	15	0.01	0.832443
0.24	15	0.01	0.843451
0.25	15	0.01	0.853883
0.001	15	0.02	0.0364348
0.002	15	0.02	0.0638638
0.003	15	0.02	0.086577
0.004	15	0.02	0.106445
0.005	15	0.02	0.124408
0.006	15	0.02	0.140986
0.007	15	0.02	0.156487
0.008	15	0.02	0.171103
0.009	15	0.02	0.184961
0.01	15	0.02	0.198146
0.02	15	0.02	0.301984
0.03	15	0.02	0.372034
0.04	15	0.02	0.424747
0.05	15	0.02	0.468121
0.06	15	0.02	0.505665
0.07	15	0.02	0.539081
0.08	15	0.02	0.569303
0.09	15	0.02	0.596918
0.1	15	0.02	0.622336
0.11	15	0.02	0.645864
0.12	15	0.02	0.667738
0.13	15	0.02	0.688149
0.14	15	0.02	0.707252
0.15	15	0.02	0.725177
0.16	15	0.02	0.742032
0.17	15	0.02	0.757908
0.18	15	0.02	0.772885
0.19	15	0.02	0.787031
0.2	15	0.02	0.800407
0.21	15	0.02	0.813064
0.22	15	0.02	0.825048
0.23	15	0.02	0.836401
0.24	15	0.02	0.847158
0.25	15	0.02	0.857353
0.001	15	0.03	0.037011
0.002	15	0.03	0.0650302
0.003	15	0.03	0.0883479
0.004	15	0.03	0.108835
0.005	15	0.03	0.12743
0.006	15	0.03	0.144654
0.007	15	0.03	0.160811
0.008	15	0.03	0.176094
0.009	15	0.03	0.190623
0.01	15	0.03	0.204481
0.02	15	0.03	0.314164
0.03	15	0.03	0.386722
0.04	15	0.03	0.439508
0.05	15	0.03	0.48202
0.06	15	0.03	0.518466
0.07	15	0.03	0.550801
0.08	15	0.03	0.580044
0.09	15	0.03	0.606794
0.1	15	0.03	0.63145
0.11	15	0.03	0.654301
0.12	15	0.03	0.675572
0.13	15	0.03	0.69544
0.14	15	0.03	0.71405
0.15	15	0.03	0.731525
0.16	15	0.03	0.747967
0.17	15	0.03	0.763463
0.18	15	0.03	0.778087
0.19	15	0.03	0.791906
0.2	15	0.03	0.804975
0.21	15	0.03	0.817345
0.22	15	0.03	0.829059
0.23	15	0.03	0.840158
0.24	15	0.03	0.850675
0.25	15	0.03	0.860642
0.001	15	0.04	0.0374557
0.002	15	0.04	0.0659313
0.003	15	0.04	0.0897179
0.004	15	0.04	0.110686
0.005	15	0.04	0.129777
0.006	15	0.04	0.147509
0.007	15	0.04	0.164188
0.008	15	0.04	0.180002
0.009	15	0.04	0.195075
0.01	15	0.04	0.209484
0.02	15	0.04	0.324351
0.03	15	0.04	0.399635
0.04	15	0.04	0.452884
0.05	15	0.04	0.494849
0.06	15	0.04	0.530418
0.07	15	0.04	0.561824
0.08	15	0.04	0.590191
0.09	15	0.04	0.61615
0.1	15	0.04	0.640099
0.11	15	0.04	0.662319
0.12	15	0.04	0.683022
0.13	15	0.04	0.702378
0.14	15	0.04	0.720522
0.15	15	0.04	0.737571
0.16	15	0.04	0.75362
0.17	15	0.04	0.768754
0.18	15	0.04	0.783042
0.19	15	0.04	0.796547
0.2	15	0.04	0.809322
0.21	15	0.04	0.821417
0.22	15	0.04	0.832873
0.23	15	0.04	0.843727
0.24	15	0.04	0.854013
0.25	15	0.04	0.863761
0.001	15	0.05	0.0378132
0.002	15	0.05	0.066656
0.003	15	0.05	0.0908206
0.004	15	0.05	0.112179
0.005	15	0.05	0.131671
0.006	15	0.05	0.149816
0.007	15	0.05	0.166921
0.008	15	0.05	0.183175
0.009	15	0.05	0.198697
0.01	15	0.05	0.213567
0.02	15	0.05	0.333036
0.03	15	0.05	0.41111
0.04	15	0.05	0.465077
0.05	15	0.05	0.506728
0.06	15	0.05	0.5416
0.07	15	0.05	0.572208
0.08	15	0.05	0.599791
0.09	15	0.05	0.625025
0.1	15	0.05	0.648319
0.11	15	0.05	0.669948
0.12	15	0.05	0.690117
0.13	15	0.05	0.708989
0.14	15	0.05	0.726692
0.15	15	0.05	0.743335
0.16	15	0.05	0.759011
0.17	15	0.05	0.773798
0.18	15	0.05	0.787765
0.19	15	0.05	0.80097
0.2	15	0.05	0.813465
0.21	15	0.05	0.825295
0.22	15	0.05	0.836502
0.23	15	0.05	0.847122
0.24	15	0.05	0.857185
0.25	15	0.05	0.866722
0.001	15	0.06	0.0381089
0.002	15	0.06	0.0672559
0.003	15	0.06	0.0917339
0.004	15	0.06	0.113415
0.005	15	0.06	0.133242
0.006	15	0.06	0.151733
0.007	15	0.06	0.169195
0.008	15	0.06	0.185817
0.009	15	0.06	0.20172
0.01	15	0.06	0.21698
0.02	15	0.06	0.340549
0.03	15	0.06	0.421397
0.04	15	0.06	0.47625
0.05	15	0.06	0.517764
0.06	15	0.06	0.552082
0.07	15	0.06	0.582002
0.08	15	0.06	0.608884
0.09	15	0.06	0.633455
0.1	15	0.06	0.65614
0.11	15	0.06	0.677215
0.12	15	0.06	0.696882
0.13	15	0.06	0.715295
0.14	15	0.06	0.732579
0.15	15	0.06	0.748837
0.16	15	0.06	0.764157
0.17	15	0.06	0.778613
0.18	15	0.06	0.792272
0.19	15	0.06	0.805189
0.2	15	0.06	0.817414
0.21	15	0.06	0.828991
0.22	15	0.06	0.839959
0.23	15	0.06	0.850352
0.24	15	0.06	0.860202
0.25	15	0.06	0.869535
0.001	15	0.07	0.038359
0.002	15	0.07	0.0677634
0.003	15	0.07	0.0925068
0.004	15	0.07	0.114463
0.005	15	0.07	0.134573
0.006	15	0.07	0.153357
0.007	15	0.07	0.171124
0.008	15	0.07	0.188062
0.009	15	0.07	0.204291
0.01	15	0.07	0.219889
0.02	15	0.07	0.347127
0.03	15	0.07	0.430685
0.04	15	0.07	0.48654
0.05	15	0.07	0.528048
0.06	15	0.07	0.56193
0.07	15	0.07	0.591255
0.08	15	0.07	0.617509
0.09	15	0.07	0.641471
0.1	15	0.07	0.66359
0.11	15	0.07	0.684146
0.12	15	0.07	0.703338
0.13	15	0.07	0.721317
0.14	15	0.07	0.738202
0.15	15	0.07	0.754093
0.16	15	0.07	0.769072
0.17	15	0.07	0.783213
0.18	15	0.07	0.796576
0.19	15	0.07	0.809217
0.2	15	0.07	0.821183
0.21	15	0.07	0.832516
0.22	15	0.07	0.843254
0.23	15	0.07	0.853429
0.24	15	0.07	0.863072
0.25	15	0.07	0.872209
0.001	15	0.08	0.0385741
0.002	15	0.08	0.0681999
0.003	15	0.08	0.0931718
0.004	15	0.08	0.115364
0.005	15	0.08	0.135719
0.006	15	0.08	0.154757
0.007	15	0.08	0.172787
0.008	15	0.08	0.189998
0.009	15	0.08	0.206511
0.01	15	0.08	0.222403
0.02	15	0.08	0.352941
0.03	15	0.08	0.439125
0.04	15	0.08	0.496055
0.05	15	0.08	0.537661
0.06	15	0.08	0.571199
0.07	15	0.08	0.60001
0.08	15	0.08	0.625698
0.09	15	0.08	0.649102
0.1	15	0.08	0.670693
0.11	15	0.08	0.690762
0.12	15	0.08	0.709506
0.13	15	0.08	0.727072
0.14	15	0.08	0.743578
0.15	15	0.08	0.759118
0.16	15	0.08	0.773772
0.17	15	0.08	0.787609
0.18	15	0.08	0.80069
0.19	15	0.08	0.813065
0.2	15	0.08	0.824782
0.21	15	0.08	0.83588
0.22	15	0.08	0.846396
0.23	15	0.08	0.856361
0.24	15	0.08	0.865804
0.25	15	0.08	0.874752
0.001	15	0.09	0.0387616
0.002	15	0.09	0.0685806
0.003	15	0.09	0.0937518
0.004	15	0.09	0.11615
0.005	15	0.09	0.136719
0.006	15	0.09	0.155979
0.007	15	0.09	0.17424
0.008	15	0.09	0.191691
0.009	15	0.09	0.208453
0.01	15	0.09	0.224605
0.02	15	0.09	0.358123
0.03	15	0.09	0.446832
0.04	15	0.09	0.504887
0.05	15	0.09	0.546668
0.06	15	0.09	0.579941
0.07	15	0.09	0.608304
0.08	15	0.09	0.633483
0.09	15	0.09	0.656373
0.1	15	0.09	0.677473
0.11	15	0.09	0.697083
0.12	15	0.09	0.715402
0.13	15	0.09	0.732577
0.14	15	0.09	0.74872
0.15	15	0.09	0.763925
0.16	15	0.09	0.778268
0.17	15	0.09	0.791814
0.18	15	0.09	0.804623
0.19	15	0.09	0.816744
0.2	15	0.09	0.828221
0.21	15	0.09	0.839093
0.22	15	0.09	0.849394
0.23	15	0.09	0.859157
0.24	15	0.09	0.868408
0.25	15	0.09	0.877173
0.001	15	0.1	0.038927
0.002	15	0.1	0.0689162
0.003	15	0.1	0.0942633
0.004	15	0.1	0.116843
0.005	15	0.1	0.137601
0.006	15	0.1	0.157057
0.007	15	0.1	0.175522
0.008	15	0.1	0.193186
0.009	15	0.1	0.210169
0.01	15	0.1	0.226551
0.02	15	0.1	0.362775
0.03	15	0.1	0.453904
0.04	15	0.1	0.513111
0.05	15	0.1	0.55513
0.06	15	0.1	0.5882
0.07	15	0.1	0.616172
0.08	15	0.1	0.640891
0.09	15	0.1	0.663308
0.1	15	0.1	0.683948
0.11	15	0.1	0.703126
0.12	15	0.1	0.721043
0.13	15	0.1	0.737846
0.14	15	0.1	0.753644
0.15	15	0.1	0.768527
0.16	15	0.1	0.782571
0.17	15	0.1	0.79584
0.18	15	0.1	0.808387
0.19	15	0.1	0.820262
0.2	15	0.1	0.831508
0.21	15	0.1	0.842162
0.22	15	0.1	0.852258
0.23	15	0.1	0.861825
0.24	15	0.1	0.870891
0.25	15	0.1	0.87948
0.001	15	0.11	0.0390742
0.002	15	0.11	0.069215
0.003	15	0.11	0.0947186
0.004	15	0.11	0.117461
0.005	15	0.11	0.138386
0.006	15	0.11	0.158018
0.007	15	0.11	0.176665
0.008	15	0.11	0.194518
0.009	15	0.11	0.211699
0.01	15	0.11	0.228287
0.02	15	0.11	0.366975
0.03	15	0.11	0.460418
0.04	15	0.11	0.520792
0.05	15	0.11	0.563096
0.06	15	0.11	0.596017
0.07	15	0.11	0.623646
0.08	15	0.11	0.647948
0.09	15	0.11	0.669927
0.1	15	0.11	0.690138
0.11	15	0.11	0.708908
0.12	15	0.11	0.726445
0.13	15	0.11	0.742892
0.14	15	0.11	0.75836
0.15	15	0.11	0.772937
0.16	15	0.11	0.786694
0.17	15	0.11	0.799695
0.18	15	0.11	0.811991
0.19	15	0.11	0.82363
0.2	15	0.11	0.834654
0.21	15	0.11	0.845097
0.22	15	0.11	0.854994
0.23	15	0.11	0.864373
0.24	15	0.11	0.87326
0.25	15	0.11	0.881679
0.001	15	0.12	0.0392063
0.002	15	0.12	0.0694831
0.003	15	0.12	0.0951271
0.004	15	0.12	0.118015
0.005	15	0.12	0.139091
0.006	15	0.12	0.15888
0.007	15	0.12	0.17769
0.008	15	0.12	0.195714
0.009	15	0.12	0.213073
0.01	15	0.12	0.229847
0.02	15	0.12	0.370789
0.03	15	0.12	0.466439
0.04	15	0.12	0.527985
0.05	15	0.12	0.570611
0.06	15	0.12	0.603425
0.07	15	0.12	0.630754
0.08	15	0.12	0.654676
0.09	15	0.12	0.67625
0.1	15	0.12	0.69606
0.11	15	0.12	0.714445
0.12	15	0.12	0.731619
0.13	15	0.12	0.747728
0.14	15	0.12	0.762881
0.15	15	0.12	0.777163
0.16	15	0.12	0.790646
0.17	15	0.12	0.803389
0.18	15	0.12	0.815444
0.19	15	0.12	0.826856
0.2	15	0.12	0.837665
0.21	15	0.12	0.847906
0.22	15	0.12	0.857611
0.23	15	0.12	0.866808
0.24	15	0.12	0.875522
0.25	15	0.12	0.883777
0.001	15	0.13	0.0393256
0.002	15	0.13	0.0697253
0.003	15	0.13	0.0954962
0.004	15	0.13	0.118515
0.005	15	0.13	0.139728
0.006	15	0.13	0.159658
0.007	15	0.13	0.178616
0.008	15	0.13	0.196795
0.009	15	0.13	0.214315
0.01	15	0.13	0.231257
0.02	15	0.13	0.374268
0.03	15	0.13	0.472023
0.04	15	0.13	0.534736
0.05	15	0.13	0.577713
0.06	15	0.13	0.610456
0.07	15	0.13	0.637522
0.08	15	0.13	0.661096
0.09	15	0.13	0.682295
0.1	15	0.13	0.701729
0.11	15	0.13	0.71975
0.12	15	0.13	0.73658
0.13	15	0.13	0.752367
0.14	15	0.13	0.767218
0.15	15	0.13	0.781218
0.16	15	0.13	0.794437
0.17	15	0.13	0.806932
0.18	15	0.13	0.818754
0.19	15	0.13	0.829947
0.2	15	0.13	0.840549
0.21	15	0.13	0.850595
0.22	15	0.13	0.860115
0.23	15	0.13	0.869137
0.24	15	0.13	0.877684
0.25	15	0.13	0.885781
0.001	15	0.14	0.039434
0.002	15	0.14	0.0699454
0.003	15	0.14	0.0958316
0.004	15	0.14	0.11897
0.005	15	0.14	0.140307
0.006	15	0.14	0.160366
0.007	15	0.14	0.179459
0.008	15	0.14	0.197777
0.009	15	0.14	0.215444
0.01	15	0.14	0.23254
0.02	15	0.14	0.377456
0.03	15	0.14	0.477215
0.04	15	0.14	0.541086
0.05	15	0.14	0.584437
0.06	15	0.14	0.61714
0.07	15	0.14	0.643973
0.08	15	0.14	0.66723
0.09	15	0.14	0.688079
0.1	15	0.14	0.707159
0.11	15	0.14	0.724836
0.12	15	0.14	0.741339
0.13	15	0.14	0.756817
0.14	15	0.14	0.77138
0.15	15	0.14	0.785109
0.16	15	0.14	0.798074
0.17	15	0.14	0.810331
0.18	15	0.14	0.82193
0.19	15	0.14	0.832911
0.2	15	0.14	0.843314
0.21	15	0.14	0.853172
0.22	15	0.14	0.862513
0.23	15	0.14	0.871365
0.24	15	0.14	0.879752
0.25	15	0.14	0.887696
0.001	15	0.15	0.0395331
0.002	15	0.15	0.0701464
0.003	15	0.15	0.096138
0.004	15	0.15	0.119386
0.005	15	0.15	0.140836
0.006	15	0.15	0.161013
0.007	15	0.15	0.180228
0.008	15	0.15	0.198675
0.009	15	0.15	0.216476
0.01	15	0.15	0.233712
0.02	15	0.15	0.380388
0.03	15	0.15	0.482057
0.04	15	0.15	0.54707
0.05	15	0.15	0.590812
0.06	15	0.15	0.6235
0.07	15	0.15	0.650128
0.08	15	0.15	0.673094
0.09	15	0.15	0.693618
0.1	15	0.15	0.712364
0.11	15	0.15	0.729716
0.12	15	0.15	0.745907
0.13	15	0.15	0.761091
0.14	15	0.15	0.775376
0.15	15	0.15	0.788846
0.16	15	0.15	0.801567
0.17	15	0.15	0.813595
0.18	15	0.15	0.824978
0.19	15	0.15	0.835756
0.2	15	0.15	0.845966
0.21	15	0.15	0.855642
0.22	15	0.15	0.864811
0.23	15	0.15	0.8735
0.24	15	0.15	0.881731
0.25	15	0.15	0.889527
0.001	15	0.16	0.039624
0.002	15	0.16	0.070331
0.003	15	0.16	0.0964193
0.004	15	0.16	0.119767
0.005	15	0.16	0.141321
0.006	15	0.16	0.161606
0.007	15	0.16	0.180934
0.008	15	0.16	0.199499
0.009	15	0.16	0.217424
0.01	15	0.16	0.234789
0.02	15	0.16	0.383094
0.03	15	0.16	0.486581
0.04	15	0.16	0.552721
0.05	15	0.16	0.596866
0.06	15	0.16	0.629561
0.07	15	0.16	0.656007
0.08	15	0.16	0.678704
0.09	15	0.16	0.698924
0.1	15	0.16	0.717357
0.11	15	0.16	0.7344
0.12	15	0.16	0.750295
0.13	15	0.16	0.765197
0.14	15	0.16	0.779217
0.15	15	0.16	0.792437
0.16	15	0.16	0.804923
0.17	15	0.16	0.816731
0.18	15	0.16	0.827905
[truncated: 7,997 more rows]

## Sheet: Fig3E
Oxygen	0.01 mM	0.05 mM	0.10 mM	0.15 mM	0.20 mM
0.001	0.0136088	0.0382084	0.0511321	0.0583277	0.0630672
0.002	0.0157682	0.0443961	0.0594655	0.0678563	0.0733816
0.003	0.017718	0.0500681	0.0671419	0.0766505	0.08291
0.004	0.019505	0.0553686	0.0743615	0.0849423	0.0919059
0.005	0.0211583	0.0603926	0.0812597	0.0928906	0.100543
0.006	0.0226947	0.0652005	0.0879262	0.100603	0.108941
0.007	0.0241227	0.0698274	0.0944176	0.108148	0.117179
0.008	0.0254449	0.07429	0.100766	0.115569	0.125305
0.009	0.0266605	0.0785914	0.106984	0.122887	0.133347
0.01	0.0277668	0.0827256	0.113072	0.130108	0.141316
0.011	0.0287605	0.0866806	0.119022	0.137228	0.149211
0.012	0.0296393	0.090441	0.124819	0.144235	0.157024
0.013	0.0304019	0.0939906	0.130442	0.151113	0.164741
0.014	0.031049	0.097314	0.135872	0.15784	0.172344
0.015	0.031583	0.100398	0.141087	0.164398	0.179813
0.016	0.0320081	0.103231	0.146068	0.170763	0.187128
0.017	0.0323301	0.105808	0.150796	0.176915	0.194268
0.018	0.0325559	0.108124	0.155257	0.182835	0.201214
0.019	0.0326933	0.11018	0.159437	0.188505	0.207945
0.02	0.0327508	0.111981	0.163326	0.193908	0.214445
0.021	0.0327369	0.113533	0.16692	0.199032	0.220697
0.022	0.0326602	0.114847	0.170215	0.203866	0.226685
0.023	0.032529	0.115936	0.173213	0.208401	0.232398
0.024	0.0323512	0.116812	0.175917	0.212633	0.237824
0.025	0.0321342	0.117493	0.178335	0.216559	0.242956
0.026	0.0318849	0.117992	0.180475	0.220181	0.247787
0.027	0.0316093	0.118328	0.182351	0.223501	0.252314
0.028	0.0313131	0.118516	0.183975	0.226526	0.256538
0.029	0.0310012	0.118571	0.185363	0.229266	0.26046
0.03	0.0306779	0.118509	0.18653	0.231729	0.264084
0.031	0.0303469	0.118345	0.187494	0.23393	0.267419
0.032	0.0300115	0.118092	0.188271	0.235883	0.270471
0.033	0.0296744	0.117763	0.188878	0.237601	0.273254
0.034	0.0293379	0.117368	0.189331	0.239102	0.275779
0.035	0.029004	0.116919	0.189647	0.240401	0.278059
0.04	0.0274167	0.11415	0.189651	0.244425	0.286319
0.05	0.0248273	0.107994	0.185705	0.245149	0.292542
0.06	0.0229433	0.102486	0.1803	0.241855	0.292163
0.07	0.0215718	0.0978502	0.174837	0.237197	0.289017
0.08	0.0205399	0.0939988	0.169747	0.2322	0.284749
0.09	0.0197203	0.0908037	0.165181	0.227339	0.280157
0.1	0.0190584	0.0881542	0.161185	0.222845	0.275657
0.11	0.0185264	0.0859534	0.157744	0.218818	0.271462
0.12	0.0180878	0.084107	0.154794	0.21527	0.267657
0.13	0.0177113	0.0825384	0.152259	0.212166	0.264258
0.14	0.0173868	0.0811989	0.150075	0.209462	0.261256
0.15	0.0171147	0.0800559	0.148197	0.207118	0.258625
0.16	0.0168878	0.0790785	0.146582	0.205089	0.256332
0.17	0.0166919	0.0782363	0.14519	0.203332	0.254335
0.18	0.0165179	0.0775078	0.143988	0.201811	0.252599
0.19	0.0163667	0.0768818	0.142953	0.200501	0.251099
0.2	0.0162419	0.0763515	0.14207	0.199381	0.249813
0.21	0.0161415	0.0759069	0.141326	0.198435	0.248723
0.22	0.016058	0.0755355	0.140705	0.197641	0.247805
0.23	0.0159856	0.0752271	0.140192	0.196984	0.247044
0.24	0.0159243	0.0749777	0.139779	0.196455	0.246426
0.25	0.0158782	0.0747867	0.13946	0.196045	0.245943

## Sheet: Fig4
Myoglobin expression					One-sample t-test
Induction (µM)	Treatment	Replicate	Rel.Fitness		Induction	Treatment	Statistic	p-value	significance notation
0	Low O2	1	0.00347433		0	Low O2	0.78189	0.478	ns
0	Low O2	2	-0.00437709		0	Supplemental O2	6.42242	0.00302	**
0	Low O2	3	0.0097263		10	Low O2	−2.3035049	0.0826	ns
0	Low O2	4	-0.000990994		10	Supplemental O2	1.15532	0.312	ns
0	Low O2	5	0.00140726		20	Low O2	−3.4080858	0.0271	*
0	Supplemental O2	1	0.00640918		20	Supplemental O2	8.01971	0.00131	**
0	Supplemental O2	2	0.00569278		50	Low O2	−1.9614991	0.121	ns
0	Supplemental O2	3	0.00883927		50	Supplemental O2	3.058	0.0377	*
0	Supplemental O2	4	0.00357189		200	Low O2	−0.4059583	0.706	ns
0	Supplemental O2	5	0.00929309		200	Supplemental O2	−2.0029860	0.116	ns
10	Low O2	1	0.00257385
10	Low O2	2	-0.00459853		Paired-sample t-test
10	Low O2	3	-0.00675535		Induction	Statistic	p-value	signifiance notation
10	Low O2	4	-0.00460744		0	−1.898986	0.11	ns
10	Low O2	5	-0.00907286		10	−2.520284	0.0371	*
10	Supplemental O2	1	0.00135913		20	−8.185373	3.8e-05	****
10	Supplemental O2	2	-0.00327724		50	−3.624480	0.00772	**
10	Supplemental O2	3	0.0008987		200	1.42564	0.197	ns
10	Supplemental O2	4	0.00423229
10	Supplemental O2	5	0.00580517
20	Low O2	1	-5.38296e-05
20	Low O2	2	-0.00286462
20	Low O2	3	-0.00634901
20	Low O2	4	-0.00413448
20	Low O2	5	-0.00570516
20	Supplemental O2	1	0.0131684
20	Supplemental O2	2	0.0112113
20	Supplemental O2	3	0.00951183
20	Supplemental O2	4	0.00775098
20	Supplemental O2	5	0.00643782
50	Low O2	1	0.00113847
50	Low O2	2	0.000101769
50	Low O2	3	-0.00577153
50	Low O2	4	-0.0042485
50	Low O2	5	-0.00691447
50	Supplemental O2	1	0.00271165
50	Supplemental O2	2	0.00386176
50	Supplemental O2	3	0.00275692
50	Supplemental O2	4	0.011006
50	Supplemental O2	5	0.0126008
200	Low O2	1	-0.00066944
200	Low O2	2	-0.00251571
200	Low O2	3	-0.00165862
200	Low O2	4	-0.00498237
200	Low O2	5	0.00607224
200	Supplemental O2	1	0.00359059
200	Supplemental O2	2	-0.00699749
200	Supplemental O2	3	-0.00338585
200	Supplemental O2	4	-0.00754112
200	Supplemental O2	5	-0.0128077

[truncated: 3 more sheets: Fig S1, Fig S3, Fig S4]
