# Supplementary material for: Oxygen-binding proteins aid oxygen diffusion to enhance fitness of a yeast model of multicellularity
Source: PLoS Biol. 2025 Jan 30;23(1):e3002975. doi: 10.1371/journal.pbio.3002975 (PMC11781632; doi:10.1371/journal.pbio.3002975)
Supplement: S1 Code — Includes a Jupyter notebook, manifest file, and project file. (ZIP) [file pbio.3002975.s002.zip]

Archive with 3 entries (3 files):
- 2023-11-10_spherical_parametersweep.ipynb
- Manifest.toml
- Project.toml
